# Supplementary material for: Is the Relationship Between Cardiovascular Disease and Alzheimer’s Disease Genetic? A Scoping Review
Source: Genes (Basel). 2024 Nov 25;15(12):1509. doi: 10.3390/genes15121509 (PMC11675426; doi:10.3390/genes15121509)
Supplement: Supplementary file 1 [file genes-15-01509-s001.zip]

Archive with 1 entries (1 files):
- genes-3288662-supplementary.xlsx
