# Supplementary material for: Is the Relationship Between Cardiovascular Disease and Alzheimer’s Disease Genetic? A Scoping Review
Source: Genes (Basel). 2024 Nov 25;15(12):1509. doi: 10.3390/genes15121509 (PMC11675426; doi:10.3390/genes15121509)
Supplement: Supplementary file 1 [file genes-15-01509-s001.zip › genes-3288662-supplementary.xlsx]

## Sheet: ST1
Supplementary Table 1: Summary information for 1058 screened articles from PubMed and Scopus databases.
Authors	Author full names	Author(s) ID	Title	Included	An actual study	Human/murine samples	AD or CVDs	Statistical methods?	Within scope	Topic	Authors	Year	Document Type	Source	Year	Source title	Volume	Issue	Art. No.	Page start	Page end	Page count	Cited by	DOI	Link	Publisher	PMID	Language of Original Document
Griffiths RA, Mortimer TF, Oppenheimer DR, Spalding JM.			Congophilic angiopathy of the brain: a clinical and pathological report on two siblings	No	No						Griffiths RA, Mortimer TF, Oppenheimer DR, Spalding JM.	1982	Article	PubMed	1982	J Neurol Neurosurg Psychiatry								10.1136/jnnp.45.5.396			7086452
Vidal F, Blangy A, Rassoulzadegan M, Cuzin F.			A murine sequence-specific DNA binding protein shows extensive local similarities to the amyloid precursor protein	No	Yes	Yes	No				Vidal F, Blangy A, Rassoulzadegan M, Cuzin F.	1992	Article	PubMed	1992	Biochem Biophys Res Commun								10.1016/0006-291x(92)90220-f			1482349
Fosmire GJ, Focht SJ, McClearn GE.			Genetic influences on tissue deposition of aluminum in mice	No	Yes	Yes	No				Fosmire GJ, Focht SJ, McClearn GE.	1993	Article	PubMed	1993	Biol Trace Elem Res								10.1007/BF02783787			7688525
Gåfvels ME, Caird M, Britt D, Jackson CL, Patterson D, Strauss JF 3rd.			Cloning of a cDNA encoding a putative human very low density lipoprotein/apolipoprotein E receptor and assignment of the gene to chromosome 9pter-p23	No	Yes	Yes	No				Gåfvels ME, Caird M, Britt D, Jackson CL, Patterson D, Strauss JF 3rd.	1993	Article	PubMed	1993	Somat Cell Mol Genet								10.1007/BF01233382			8128315
Poduri A, Gearing M, Rebeck GW, Mirra SS, Tigges J, Hyman BT.			Apolipoprotein E4 and beta amyloid in senile plaques and cerebral blood vessels of aged rhesus monkeys	No	Yes	No					Poduri A, Gearing M, Rebeck GW, Mirra SS, Tigges J, Hyman BT.	1994	Article	PubMed	1994	Am J Pathol											8203459
Lang J.A.; Sinclair N.L.; Burson J.M.; Sigmund C.D.	Lang, Julie A. (57214719236); Sinclair, Norma L. (7006433003); Burson, John M. (6603844412); Sigmund, Curt D. (14319198500)	57214719236; 7006433003; 6603844412; 14319198500	Transgenic Animals as Tools in Hypertension Research	No	No						Lang J.A.; Sinclair N.L.; Burson J.M.; Sigmund C.D.	1994	Article	Scopus	1994	Proceedings of the Society for Experimental Biology and Medicine	205	2		106	118	12	4	10.3181/00379727-205-43685	https://www.scopus.com/inward/record.uri?eid=2-s2.0-0028345370&doi=10.3181%2f00379727-205-43685&partnerID=40&md5=d3236dc3ba9d261c5778a8aaa9ba0b4b		8108459	English
Kosunen O, Talasniemi S, Lehtovirta M, Heinonen O, Helisalmi S, Mannermaa A, Paljärvi L, Ryynänen M, Riekkinen PJ Sr, Soininen H.			Relation of coronary atherosclerosis and apolipoprotein E genotypes in Alzheimer patients	Yes	Yes	Yes	Yes	Yes	Yes	APOE	Kosunen O, Talasniemi S, Lehtovirta M, Heinonen O, Helisalmi S, Mannermaa A, Paljärvi L, Ryynänen M, Riekkinen PJ Sr, Soininen H.	1995	Article	PubMed	1995	Stroke								10.1161/01.str.26.5.743			7740560
Heinonen O, Lehtovirta M, Soininen H, Helisalmi S, Mannermaa A, Sorvari H, Kosunen O, Paljärvi L, Ryynänen M, Riekkinen PJ Sr.			Alzheimer pathology of patients carrying apolipoprotein E epsilon 4 allele	No	Yes	Yes	Yes	No			Heinonen O, Lehtovirta M, Soininen H, Helisalmi S, Mannermaa A, Sorvari H, Kosunen O, Paljärvi L, Ryynänen M, Riekkinen PJ Sr.	1995	Article	PubMed	1995	Neurobiol Aging								10.1016/0197-4580(95)00076-q			8544899
Miyata M, Smith JD.			Apolipoprotein E allele-specific antioxidant activity and effects on cytotoxicity by oxidative insults and beta-amyloid peptides	No	Yes	Yes	Yes	Yes	No		Miyata M, Smith JD.	1996	Article	PubMed	1996	Nat Genet								10.1038/ng0996-55			8782820
Levy-Lahad E, Poorkaj P, Wang K, Fu YH, Oshima J, Mulligan J, Schellenberg GD.			Genomic structure and expression of STM2, the chromosome 1 familial Alzheimer disease gene	No	Yes	Yes	Yes	Yes	No		Levy-Lahad E, Poorkaj P, Wang K, Fu YH, Oshima J, Mulligan J, Schellenberg GD.	1996	Article	PubMed	1996	Genomics								10.1006/geno.1996.0266			8661049
Sklavounou E, Economou-Petersen E, Karadima G, Panas M, Avramopoulos D, Varsou A, Vassilopoulos D, Petersen MB.			Apolipoprotein E polymorphism in the Greek population	No	Yes	Yes	Yes	Yes	No		Sklavounou E, Economou-Petersen E, Karadima G, Panas M, Avramopoulos D, Varsou A, Vassilopoulos D, Petersen MB.	1997	Article	PubMed	1997	Clin Genet								10.1111/j.1399-0004.1997.tb02550.x			9383026
Itoh Y, Yamada M.			Cerebral amyloid angiopathy in the elderly: the clinicopathological features, pathogenesis, and risk factors	No	Yes	Yes	No				Itoh Y, Yamada M.	1997	Article	PubMed	1997	J Med Dent Sci											9385038
Schlenck A, Bohnet K, Aguillon D, Lafaurie C, Siest G, Visvikis S.			High sensitivity of laser-induced fluorescence detection in capillary gel electrophoresis for accurate apolipoprotein E genotyping	No	Yes	Yes	No				Schlenck A, Bohnet K, Aguillon D, Lafaurie C, Siest G, Visvikis S.	1997	Article	PubMed	1997	Biotechniques								10.2144/97224rr03			9105626
van der Cammen TJ, Verschoor CJ, van Loon CP, van Harskamp F, de Koning I, Schudel WJ, Slooter AJ, Van Broeckhoven C, van Duijn CM.			Risk of left ventricular dysfunction in patients with probable Alzheimer's disease with APOE*4 allele	Yes	Yes	Yes	Yes	Yes	Yes	APOE, cardiac	van der Cammen TJ, Verschoor CJ, van Loon CP, van Harskamp F, de Koning I, Schudel WJ, Slooter AJ, Van Broeckhoven C, van Duijn CM.	1998	Article	PubMed	1998	J Am Geriatr Soc								10.1111/j.1532-5415.1998.tb02749.x			9706883
McBride PA, Wilson MI, Eikelenboom P, Tunstall A, Bruce ME.			Heparan sulfate proteoglycan is associated with amyloid plaques and neuroanatomically targeted PrP pathology throughout the incubation period of scrapie-infected mice	No	Yes	Yes	Yes	Yes	No		McBride PA, Wilson MI, Eikelenboom P, Tunstall A, Bruce ME.	1998	Article	PubMed	1998	Exp Neurol								10.1006/exnr.1997.6740			9500966
Saarelainen S, Lehtimäki T, Kallonen E, Laasonen K, Poussa T, Nieminen MM.			No relation between apolipoprotein E alleles and obstructive sleep apnea	No	Yes	Yes	No				Saarelainen S, Lehtimäki T, Kallonen E, Laasonen K, Poussa T, Nieminen MM.	1998	Article	PubMed	1998	Clin Genet								10.1111/j.1399-0004.1998.tb02663.x			9611077
Bader G, Zuliani G, Kostner GM, Fellin R.			Apolipoprotein E polymorphism is not associated with longevity or disability in a sample of Italian octo- and nonagenarians	No	Yes	Yes	No				Bader G, Zuliani G, Kostner GM, Fellin R.	1998	Article	PubMed	1998	Gerontology								10.1159/000022030			9693262
Boado RJ.			Molecular regulation of the blood-brain barrier GLUT1 glucose transporter by brain-derived factors	No	Yes	Yes	No				Boado RJ.	1998	Article	PubMed	1998	J Neural Transm Suppl								10.1007/978-3-7091-6467-9_28			9700668
Jiang M, Gold MS, Boulay G, Spicher K, Peyton M, Brabet P, Srinivasan Y, Rudolph U, Ellison G, Birnbaumer L.			Multiple neurological abnormalities in mice deficient in the G protein Go	No	Yes	Yes	No				Jiang M, Gold MS, Boulay G, Spicher K, Peyton M, Brabet P, Srinivasan Y, Rudolph U, Ellison G, Birnbaumer L.	1998	Article	PubMed	1998	Proc Natl Acad Sci U S A								10.1073/pnas.95.6.3269			9501252
Koay ES, Zhu M, Wehr T, Choong ML, Khaw MC, Sethi SK, Aw TC.			Detection of apolipoprotein E genotypes by capillary electrophoresis	No	Yes	No					Koay ES, Zhu M, Wehr T, Choong ML, Khaw MC, Sethi SK, Aw TC.	1998	Article	PubMed	1998	Talanta								10.1016/s0039-9140(97)00286-5			18967049
Alvarez R, Alvarez V, Lahoz CH, Martínez C, Peña J, Sánchez JM, Guisasola LM, Salas-Puig J, Morís G, Vidal JA, Ribacoba R, Menes BB, Uría D, Coto E.			Angiotensin converting enzyme and endothelial nitric oxide synthase DNA polymorphisms and late onset Alzheimer's disease	Yes	Yes	Yes	Yes	Yes	Yes	ACE	Alvarez R, Alvarez V, Lahoz CH, Martínez C, Peña J, Sánchez JM, Guisasola LM, Salas-Puig J, Morís G, Vidal JA, Ribacoba R, Menes BB, Uría D, Coto E.	1999	Article	PubMed	1999	J Neurol Neurosurg Psychiatry								10.1136/jnnp.67.6.733			10567488
Kehoe PG, Russ C, McIlory S, Williams H, Holmans P, Holmes C, Liolitsa D, Vahidassr D, Powell J, McGleenon B, Liddell M, Plomin R, Dynan K, Williams N, Neal J, Cairns NJ, Wilcock G, Passmore P, Lovestone S, Williams J, Owen MJ.			Variation in DCP1, encoding ACE, is associated with susceptibility to Alzheimer disease	Yes	Yes	Yes	Yes	Yes	Yes	ACE	Kehoe PG, Russ C, McIlory S, Williams H, Holmans P, Holmes C, Liolitsa D, Vahidassr D, Powell J, McGleenon B, Liddell M, Plomin R, Dynan K, Williams N, Neal J, Cairns NJ, Wilcock G, Passmore P, Lovestone S, Williams J, Owen MJ.	1999	Article	PubMed	1999	Nat Genet								10.1038/5009			9916793
Yasojima K, McGeer EG, McGeer PL.			Complement regulators C1 inhibitor and CD59 do not significantly inhibit complement activation in Alzheimer disease	No	Yes	Yes	Yes	Yes	No		Yasojima K, McGeer EG, McGeer PL.	1999	Article	PubMed	1999	Brain Res								10.1016/s0006-8993(99)01514-0			10375708
Yasojima K, Schwab C, McGeer EG, McGeer PL.			Distribution of cyclooxygenase-1 and cyclooxygenase-2 mRNAs and proteins in human brain and peripheral organs	No	Yes	Yes	Yes	No			Yasojima K, Schwab C, McGeer EG, McGeer PL.	1999	Article	PubMed	1999	Brain Res								10.1016/s0006-8993(99)01389-x			10366679
Morrow JA, Arnold KS, Weisgraber KH.			Functional characterization of apolipoprotein E isoforms overexpressed in Escherichia coli	No	Yes	No					Morrow JA, Arnold KS, Weisgraber KH.	1999	Article	PubMed	1999	Protein Expr Purif								10.1006/prep.1999.1069			10419818
Lambert J.-C.; Brousseau T.; Defosse V.; Evans A.; Arveiler D.; Ruidavets J.-B.; Haas B.; Cambou J.-P.; Luc G.; Ducimetière P.; Cambien F.; Chartier-Harlin M.-C.; Amouyel P.	Lambert, Jean-Charles (7401836359); Brousseau, Thierry (6701800874); Defosse, Véronique (6504713718); Evans, Alun (7404362603); Arveiler, Dominique (7006673179); Ruidavets, Jean-Bernard (7005554767); Haas, Bernadette (7102101010); Cambou, Jean-Pierre (7006831731); Luc, Gérald (56249281400); Ducimetière, Pierre (7102627706); Cambien, François (7101622418); Chartier-Harlin, Marie-Christine (7005841…	7401836359; 6701800874; 6504713718; 7404362603; 7006673179; 7005554767; 7102101010; 7006831731; 56249281400; 7102627706; 7101622418; 7005841613; 7101751541	Independent association of an APOE gene promoter polymorphism with increased risk of myocardial infarction and decreased APOE plasma concentrations - The ECTIM Study	Yes	Yes	Yes	Yes	Yes	Yes	APOE, CVD, lipids	Lambert J.-C.; Brousseau T.; Defosse V.; Evans A.; Arveiler D.; Ruidavets J.-B.; Haas B.; Cambou J.-P.; Luc G.; Ducimetière P.; Cambien F.; Chartier-Harlin M.-C.; Amouyel P.	2000	Article	Scopus, PubMed	2000	Human Molecular Genetics	9	1		57	61	4	125		https://www.scopus.com/inward/record.uri?eid=2-s2.0-0034013067&partnerID=40&md5=fd454b32787dc4956f1b462ce0eb3c7a	Oxford University Press	10587578	English
Myllykangas L, Polvikoski T, Sulkava R, Verkkoniemi A, Tienari P, Niinistö L, Kontula K, Hardy J, Haltia M, Pérez-Tur J.			Cardiovascular risk factors and Alzheimer's disease: a genetic association study in a population aged 85 or over	Yes	Yes	Yes	Yes	Yes	Yes	CVD risk on dementia	Myllykangas L, Polvikoski T, Sulkava R, Verkkoniemi A, Tienari P, Niinistö L, Kontula K, Hardy J, Haltia M, Pérez-Tur J.	2000	Article	PubMed	2000	Neurosci Lett								10.1016/s0304-3940(00)01467-1			11018310
Van Dorpe J, Smeijers L, Dewachter I, Nuyens D, Spittaels K, Van Den Haute C, Mercken M, Moechars D, Laenen I, Kuiperi C, Bruynseels K, Tesseur I, Loos R, Vanderstichele H, Checler F, Sciot R, Van Leuven F.			Prominent cerebral amyloid angiopathy in transgenic mice overexpressing the london mutant of human APP in neurons	No	Yes	Yes	Yes	Yes	No		Van Dorpe J, Smeijers L, Dewachter I, Nuyens D, Spittaels K, Van Den Haute C, Mercken M, Moechars D, Laenen I, Kuiperi C, Bruynseels K, Tesseur I, Loos R, Vanderstichele H, Checler F, Sciot R, Van Leuven F.	2000	Article	PubMed	2000	Am J Pathol								10.1016/S0002-9440(10)64644-5			11021833
Miravalle L, Tokuda T, Chiarle R, Giaccone G, Bugiani O, Tagliavini F, Frangione B, Ghiso J.			Substitutions at codon 22 of Alzheimer's abeta peptide induce diverse conformational changes and apoptotic effects in human cerebral endothelial cells	No	Yes	Yes	Yes	No			Miravalle L, Tokuda T, Chiarle R, Giaccone G, Bugiani O, Tagliavini F, Frangione B, Ghiso J.	2000	Article	PubMed	2000	J Biol Chem								10.1074/jbc.M003154200			10821838
Fullerton SM, Clark AG, Weiss KM, Nickerson DA, Taylor SL, Stengârd JH, Salomaa V, Vartiainen E, Perola M, Boerwinkle E, Sing CF.			Apolipoprotein E variation at the sequence haplotype level: implications for the origin and maintenance of a major human polymorphism	No	Yes	Yes	No				Fullerton SM, Clark AG, Weiss KM, Nickerson DA, Taylor SL, Stengârd JH, Salomaa V, Vartiainen E, Perola M, Boerwinkle E, Sing CF.	2000	Article	PubMed	2000	Am J Hum Genet								10.1086/303070			10986041
Siest G, Bertrand P, Herbeth B, Vincent-Viry M, Schiele F, Sass C, Visvikis S.			Apolipoprotein E polymorphisms and concentration in chronic diseases and drug responses	No	Yes	Yes	No				Siest G, Bertrand P, Herbeth B, Vincent-Viry M, Schiele F, Sass C, Visvikis S.	2000	Article	PubMed	2000	Clin Chem Lab Med								10.1515/CCLM.2000.122			11097338
Feingold KR.			Lipid and Lipoprotein Levels in Patients with COVID-19 Infections	No	Yes	Yes	No				Feingold KR.	2000	Article	PubMed	2000	Endotext											33237691
Durliat M, André M, Babin PJ.			Conserved protein motifs and structural organization of a fish gene homologous to mammalian apolipoprotein E	No	Yes	No					Durliat M, André M, Babin PJ.	2000	Article	PubMed	2000	Eur J Biochem								10.1046/j.1432-1327.2000.01033.x			10632725
Askanas V, Engel WK, Alvarez RB, Frangione B, Ghiso J, Vidal R.			Inclusion body myositis, muscle blood vessel and cardiac amyloidosis, and transthyretin Val122Ile allele	No	No						Askanas V, Engel WK, Alvarez RB, Frangione B, Ghiso J, Vidal R.	2000	Article	PubMed	2000	Ann Neurol											10762172
			Orphan amyloid diseases	No	No							2000	Article	PubMed	2000	Nat Struct Biol								10.1038/74002			10742161
SoRelle R.	SoRelle, R. (7101785881)	7101785881	Direct myocardial revascularization a "placebo effect," according to study chief.	No	No						SoRelle R.	2000	Article	Scopus	2000	Circulation	102	18		E9036	9037	1	3		https://www.scopus.com/inward/record.uri?eid=2-s2.0-0034739401&partnerID=40&md5=0668938fde02d05546d91eab74bb952e		11184627	English
MacLeod M.J.; De Lange R.P.; Breen G.; Meiklejohn D.; Lemmon H.; St. Clair D.	MacLeod, M.J. (7202645326); De Lange, R.P. (56556465500); Breen, G. (15742166000); Meiklejohn, D. (6602170364); Lemmon, H. (6602125615); St. Clair, D. (35354078200)	7202645326; 56556465500; 15742166000; 6602170364; 6602125615; 35354078200	Lack of association between apolipoprotein E genotype and ischaemic stroke in a Scottish population	Yes	Yes	Yes	Yes	Yes	Yes	AD, CVD	MacLeod M.J.; De Lange R.P.; Breen G.; Meiklejohn D.; Lemmon H.; St. Clair D.	2001	Article	Scopus	2001	European Journal of Clinical Investigation	31	7		570	573	3	46	10.1046/j.1365-2362.2001.00851.x	https://www.scopus.com/inward/record.uri?eid=2-s2.0-0034934732&doi=10.1046%2fj.1365-2362.2001.00851.x&partnerID=40&md5=9f22b267c884b3be31f44e8fd4c0433e		11454010	English
Corbo R.M.; Scacchi R.; Vilardo T.; Ruggeri M.	Corbo, R.M. (7003962491); Scacchi, R. (7004055525); Vilardo, T. (6603011535); Ruggeri, M. (7005660432)	7003962491; 7004055525; 6603011535; 7005660432	Polymorphisms in the apolipoprotein E gene regulatory region in relation to coronary heart disease and their effect on plasma apolipoprotein E	Yes	Yes	Yes	Yes	Yes	Yes	APOE, CVD	Corbo R.M.; Scacchi R.; Vilardo T.; Ruggeri M.	2001	Article	Scopus	2001	Clinical Chemistry and Laboratory Medicine	39	1		2	6	4	18	10.1515/CCLM.2001.002	https://www.scopus.com/inward/record.uri?eid=2-s2.0-0035110929&doi=10.1515%2fCCLM.2001.002&partnerID=40&md5=b5c42dfbe81949ab4d8dd342cff6ec07		11256794	English
Heese K, Nagai Y, Sawada T.			Identification of a new synaptic vesicle protein 2B mRNA transcript which is up-regulated in neurons by amyloid beta peptide fragment (1-42)	No	Yes	Yes	Yes	Yes	No		Heese K, Nagai Y, Sawada T.	2001	Article	PubMed	2001	Biochem Biophys Res Commun								10.1006/bbrc.2001.5932			11741278
Yasojima K, McGeer EG, McGeer PL.			3-hydroxy-3-methylglutaryl-coenzyme A reductase mRNA in Alzheimer and control brain	No	Yes	Yes	Yes	Yes	No		Yasojima K, McGeer EG, McGeer PL.	2001	Article	PubMed	2001	Neuroreport								10.1097/00001756-200109170-00036			11588606
Yasojima K, McGeer EG, McGeer PL.			Relationship between beta amyloid peptide generating molecules and neprilysin in Alzheimer disease and normal brain	No	Yes	Yes	Yes	Yes	No		Yasojima K, McGeer EG, McGeer PL.	2001	Article	PubMed	2001	Brain Res								10.1016/s0006-8993(01)03008-6			11689168
Rea IM, Mc Dowell I, McMaster D, Smye M, Stout R, Evans A; MONICA group (Belfast). Monitoring of Cardiovascular trends study group.			Apolipoprotein E alleles in nonagenarian subjects in the Belfast Elderly Longitudinal Free-living Ageing Study (BELFAST)	No	Yes	Yes	Yes	No			Rea IM, Mc Dowell I, McMaster D, Smye M, Stout R, Evans A; MONICA group (Belfast). Monitoring of Cardiovascular trends study group.	2001	Article	PubMed	2001	Mech Ageing Dev								10.1016/s0047-6374(01)00278-0			11470126
Zhou RH, Kokame K, Tsukamoto Y, Yutani C, Kato H, Miyata T.			Characterization of the human NDRG gene family: a newly identified member, NDRG4, is specifically expressed in brain and heart	No	Yes	Yes	No				Zhou RH, Kokame K, Tsukamoto Y, Yutani C, Kato H, Miyata T.	2001	Article	PubMed	2001	Genomics								10.1006/geno.2000.6496			11352569
Near SE, Wang J, Hegele RA.			Single nucleotide polymorphisms of the very low density lipoprotein receptor (VLDLR) gene	No	Yes	Yes	No				Near SE, Wang J, Hegele RA.	2001	Article	PubMed	2001	J Hum Genet								10.1007/s100380170051			11501949
Dong J, Peters-Libeu CA, Weisgraber KH, Segelke BW, Rupp B, Capila I, Hernáiz MJ, LeBrun LA, Linhardt RJ.			Interaction of the N-terminal domain of apolipoprotein E4 with heparin	No	Yes	Yes	No				Dong J, Peters-Libeu CA, Weisgraber KH, Segelke BW, Rupp B, Capila I, Hernáiz MJ, LeBrun LA, Linhardt RJ.	2001	Article	PubMed	2001	Biochemistry								10.1021/bi002417n			11258893
Hart M, Li L, Tokunaga T, Lindsey JR, Hassell JR, Snow AD, Fukuchi K.			Overproduction of perlecan core protein in cultured cells and transgenic mice	No	Yes	Yes	No				Hart M, Li L, Tokunaga T, Lindsey JR, Hassell JR, Snow AD, Fukuchi K.	2001	Article	PubMed	2001	J Pathol								10.1002/1096-9896(200106)194:2<262::AID-PATH882>3.0.CO;2-W			11400157
Whyte E.M.; Pollock B.G.; Wagner W.R.; Mulsant B.H.; Ferrell R.E.; Mazumdar S.; Reynolds III C.F.	Whyte, E.M. (6603058196); Pollock, B.G. (7103208387); Wagner, W.R. (55761295600); Mulsant, B.H. (7006387872); Ferrell, R.E. (35380363800); Mazumdar, S. (7102338065); Reynolds III, C.F. (35374635500)	6603058196; 7103208387; 55761295600; 7006387872; 35380363800; 7102338065; 35374635500	Influence of serotonin-transporter-linked promoter region polymorphism on platelet activation in geriatric depression	No	Yes	Yes	No				Whyte E.M.; Pollock B.G.; Wagner W.R.; Mulsant B.H.; Ferrell R.E.; Mazumdar S.; Reynolds III C.F.	2001	Article	Scopus	2001	American Journal of Psychiatry	158	12		2074	2076	2	75	10.1176/appi.ajp.158.12.2074	https://www.scopus.com/inward/record.uri?eid=2-s2.0-0035180536&doi=10.1176%2fappi.ajp.158.12.2074&partnerID=40&md5=756fe1372750a3fffe0ab8d2ce15d2e5		11729031	English
Katsuya T.; Baba S.; Ishikawa K.; Mannami T.; Fu Y.; Inamoto N.; Asai T.; Fukuda M.; Higaki J.; Ogata J.; Ogihara T.	Katsuya, Tomohiro (7005266558); Baba, Shunroku (56352169900); Ishikawa, Kazuhiko (55730695900); Mannami, Toshifumi (7003305705); Fu, Yuxiao (7404433733); Inamoto, Nozomu (7003840509); Asai, Takashi (55127277300); Fukuda, Masayuki (57217353620); Higaki, Jitsuo (35395670400); Ogata, Jun (16483826800); Ogihara, Toshio (57220595182)	7005266558; 56352169900; 55730695900; 7003305705; 7404433733; 7003840509; 55127277300; 57217353620; 35395670400; 16483826800; 57220595182	Epsilon 4 allele of apolipoprotein E gene associates with lower blood pressure in young Japanese subjects: The Suita Study	Yes	Yes	Yes	Yes	Yes	Yes	APOE, bp	Katsuya T.; Baba S.; Ishikawa K.; Mannami T.; Fu Y.; Inamoto N.; Asai T.; Fukuda M.; Higaki J.; Ogata J.; Ogihara T.	2002	Article	Scopus, PubMed	2002	Journal of Hypertension	20	10		2017	2021	4	35	10.1097/00004872-200210000-00021	https://www.scopus.com/inward/record.uri?eid=2-s2.0-0036806925&doi=10.1097%2f00004872-200210000-00021&partnerID=40&md5=649f23c9bc4486fa392cf8db9099f173	Lippincott Williams and Wilkins	12359980	English
McIlroy SP, Dynan KB, Lawson JT, Patterson CC, Passmore AP.			Moderately elevated plasma homocysteine, methylenetetrahydrofolate reductase genotype, and risk for stroke, vascular dementia, and Alzheimer disease in Northern Ireland	Yes	Yes	Yes	Yes	Yes	Yes	biomarker	McIlroy SP, Dynan KB, Lawson JT, Patterson CC, Passmore AP.	2002	Article	PubMed	2002	Stroke								10.1161/01.str.0000032550.90046.38			12364720
Mohuczy D, Qian K, Phillips MI.			Presenilins in the heart: presenilin-2 expression is increased by low glucose and by hypoxia in cardiac cells	Yes	Yes	Yes	Yes	Yes	Yes	PSEN	Mohuczy D, Qian K, Phillips MI.	2002	Article	PubMed	2002	Regul Pept								10.1016/s0167-0115(02)00225-2			12468103
Janka Z.; Juhász A.; Rimanóczy A.; Boda K.; Márki-Zay J.; Kálmán J.	Janka, Z. (7007162221); Juhász, A. (7101843661); Rimanóczy, A. (6701547798); Boda, K. (35298562100); Márki-Zay, J. (6602449051); Kálmán, J. (7103034412)	7007162221; 7101843661; 6701547798; 35298562100; 6602449051; 7103034412	Codon 311 (Cys → Ser) polymorphism of paraoxonase-2 gene is associated with apolipoprotein E4 allele in both Alzheimer’s and vascular dementias	No	Yes	Yes	Yes	Yes	No		Janka Z.; Juhász A.; Rimanóczy A.; Boda K.; Márki-Zay J.; Kálmán J.	2002	Article	Scopus	2002	Molecular Psychiatry	7	1		110	112	2	48	10.1038/sj.mp.4000916	https://www.scopus.com/inward/record.uri?eid=2-s2.0-85047699586&doi=10.1038%2fsj.mp.4000916&partnerID=40&md5=86319af8780e6d5332a56ab426a5fa79		11803456	English
Lütjohann D, Brzezinka A, Barth E, Abramowski D, Staufenbiel M, von Bergmann K, Beyreuther K, Multhaup G, Bayer TA.			Profile of cholesterol-related sterols in aged amyloid precursor protein transgenic mouse brain	No	Yes	Yes	Yes	Yes	No		Lütjohann D, Brzezinka A, Barth E, Abramowski D, Staufenbiel M, von Bergmann K, Beyreuther K, Multhaup G, Bayer TA.	2002	Article	PubMed	2002	J Lipid Res								10.1194/jlr.m200071-jlr200			12091492
Van Nostrand WE, Melchor JP, Keane DM, Saporito-Irwin SM, Romanov G, Davis J, Xu F.			Localization of a fibrillar amyloid beta-protein binding domain on its precursor	No	Yes	Yes	Yes	Yes	No		Van Nostrand WE, Melchor JP, Keane DM, Saporito-Irwin SM, Romanov G, Davis J, Xu F.	2002	Article	PubMed	2002	J Biol Chem								10.1074/jbc.M204676200			12107175
Yamada M, Sodeyama N, Itoh Y, Otomo E, Matsushita M, Mizusawa H.			No association of paraoxonase genotype or atherosclerosis with cerebral amyloid angiopathy	No	Yes	Yes	Yes	Yes	No		Yamada M, Sodeyama N, Itoh Y, Otomo E, Matsushita M, Mizusawa H.	2002	Article	PubMed	2002	Stroke								10.1161/01.str.0000013673.70986.ab			11935033
Smith IF, Boyle JP, Vaughan PF, Pearson HA, Cowburn RF, Peers CS.			Ca(2+) stores and capacitative Ca(2+) entry in human neuroblastoma (SH-SY5Y) cells expressing a familial Alzheimer's disease presenilin-1 mutation	No	Yes	Yes	Yes	No			Smith IF, Boyle JP, Vaughan PF, Pearson HA, Cowburn RF, Peers CS.	2002	Article	PubMed	2002	Brain Res								10.1016/s0006-8993(02)02970-0			12213305
Monro OR, Mackic JB, Yamada S, Segal MB, Ghiso J, Maurer C, Calero M, Frangione B, Zlokovic BV.			Substitution at codon 22 reduces clearance of Alzheimer's amyloid-beta peptide from the cerebrospinal fluid and prevents its transport from the central nervous system into blood	No	Yes	Yes	Yes	No			Monro OR, Mackic JB, Yamada S, Segal MB, Ghiso J, Maurer C, Calero M, Frangione B, Zlokovic BV.	2002	Article	PubMed	2002	Neurobiol Aging								10.1016/s0197-4580(01)00317-7			11959403
Heese K, Nakayama T, Hata R, Masumura M, Akatsu H, Li F, Nagai Y, Yamamoto T, Kosaka K, Suemoto T, Sawada T.			Characterizing CGI-94 (comparative gene identification-94) which is down-regulated in the hippocampus of early stage Alzheimer's disease brain	No	Yes	Yes	No				Heese K, Nakayama T, Hata R, Masumura M, Akatsu H, Li F, Nagai Y, Yamamoto T, Kosaka K, Suemoto T, Sawada T.	2002	Article	PubMed	2002	Eur J Neurosci								10.1046/j.0953-816x.2001.01836.x			11860508
Thal DR, Ghebremedhin E, Rüb U, Yamaguchi H, Del Tredici K, Braak H.			Two types of sporadic cerebral amyloid angiopathy	No	Yes	Yes	No				Thal DR, Ghebremedhin E, Rüb U, Yamaguchi H, Del Tredici K, Braak H.	2002	Article	PubMed	2002	J Neuropathol Exp Neurol								10.1093/jnen/61.3.282			11895043
Ballerini S, Bellincampi L, Bernardini S, Casciani S, Motti C, Cortese C, Federici G.			Apolipoprotein E genotyping: a comparative study between restriction endonuclease mapping and allelic discrimination with the LightCycler	No	Yes	Yes	No				Ballerini S, Bellincampi L, Bernardini S, Casciani S, Motti C, Cortese C, Federici G.	2002	Article	PubMed	2002	Clin Chim Acta								10.1016/s0009-8981(01)00769-0			11814460
Georgopoulos S, McKee A, Kan HY, Zannis VI.			Generation and characterization of two transgenic mouse lines expressing human ApoE2 in neurons and glial cells	No	Yes	Yes	No				Georgopoulos S, McKee A, Kan HY, Zannis VI.	2002	Article	PubMed	2002	Biochemistry								10.1021/bi015971l			12135350
Tan Z.S.; Seshadri S.; Beiser A.; Wilson P.W.F.; Kiel D.P.; Tocco M.; D'Agostino R.B.; Wolf P.A.	Tan, Zaldy Sy (7201599615); Seshadri, Sudha (57211936432); Beiser, Alexa (35370223800); Wilson, Peter W. F. (7404348907); Kiel, Douglas P. (56766925000); Tocco, Michael (57212495239); D'Agostino, Ralph B. (36065675100); Wolf, Philip A. (56679977700)	7201599615; 57211936432; 35370223800; 7404348907; 56766925000; 57212495239; 36065675100; 56679977700	Plasma total cholesterol level as a risk factor for Alzheimer disease the framingham study	Yes	Yes	Yes	Yes	Yes	Yes	AD, lipids	Tan Z.S.; Seshadri S.; Beiser A.; Wilson P.W.F.; Kiel D.P.; Tocco M.; D'Agostino R.B.; Wolf P.A.	2003	Article	Scopus	2003	Archives of Internal Medicine	163	9		1053	1057	4	273	10.1001/archinte.163.9.1053	https://www.scopus.com/inward/record.uri?eid=2-s2.0-0037992873&doi=10.1001%2farchinte.163.9.1053&partnerID=40&md5=0cb44aba5f6b816eb02cb2cf79f60106		12742802	English
Chalmers K, Wilcock GK, Love S.			APOE epsilon 4 influences the pathological phenotype of Alzheimer's disease by favouring cerebrovascular over parenchymal accumulation of A beta protein	Yes	Yes	Yes	Yes	Yes	Yes	APOE, amyloid	Chalmers K, Wilcock GK, Love S.	2003	Article	PubMed	2003	Neuropathol Appl Neurobiol								10.1046/j.1365-2990.2003.00457.x			12787320
Jahroudi N, Schmaier A, Srikanth S, Mahdi F, Lutka FA, Bowser R.			Von Willebrand factor promoter targets the expression of amyloid beta protein precursor to brain vascular endothelial cells of transgenic mice	No	Yes	Yes	Yes	Yes	No		Jahroudi N, Schmaier A, Srikanth S, Mahdi F, Lutka FA, Bowser R.	2003	Article	PubMed	2003	J Alzheimers Dis								10.3233/jad-2003-5209			12719632
Weiner MF, Rosenberg RN, Svetlik D, Hynan LS, Womack KB, White C 3rd, Good S, Fuller C, Wharton D, Richter R.			Comparison of Alzheimer's disease in Native Americans and Whites	No	Yes	Yes	Yes	Yes	No		Weiner MF, Rosenberg RN, Svetlik D, Hynan LS, Womack KB, White C 3rd, Good S, Fuller C, Wharton D, Richter R.	2003	Article	PubMed	2003	Int Psychogeriatr								10.1017/s104161020300961x			15000416
Cheon MS, Kim SH, Fountoulakis M, Lubec G.			Heart type fatty acid binding protein (H-FABP) is decreased in brains of patients with Down syndrome and Alzheimer's disease	No	Yes	Yes	Yes	Yes	No		Cheon MS, Kim SH, Fountoulakis M, Lubec G.	2003	Article	PubMed	2003	J Neural Transm Suppl								10.1007/978-3-7091-6721-2_20			15068254
Spotila L.D.; Jacques P.F.; Berger P.B.; Ballman K.V.; Ellison R.C.; Rozen R.	Spotila, Loretta D. (6701453016); Jacques, Paul F. (57202992904); Berger, Peter B. (7402866152); Ballman, Karla V. (6701817642); Ellison, R. Curtis (35381634800); Rozen, Rima (7102522469)	6701453016; 57202992904; 7402866152; 6701817642; 35381634800; 7102522469	Age Dependence of the Influence of Methylenetetrahydrofolate Reductase Genotype on Plasma Homocysteine Level	No	Yes	Yes	Yes	Yes	No		Spotila L.D.; Jacques P.F.; Berger P.B.; Ballman K.V.; Ellison R.C.; Rozen R.	2003	Article	Scopus	2003	American Journal of Epidemiology	158	9		871	877	6	36	10.1093/aje/kwg234	https://www.scopus.com/inward/record.uri?eid=2-s2.0-0142219380&doi=10.1093%2faje%2fkwg234&partnerID=40&md5=a98834d98120299a463cf07e09db6a1c		14585765	English
Sun YX, Minthon L, Wallmark A, Warkentin S, Blennow K, Janciauskiene S.			Inflammatory markers in matched plasma and cerebrospinal fluid from patients with Alzheimer's disease	No	Yes	Yes	Yes	No			Sun YX, Minthon L, Wallmark A, Warkentin S, Blennow K, Janciauskiene S.	2003	Article	PubMed	2003	Dement Geriatr Cogn Disord								10.1159/000071001			12826739
Lane KA, Gao S, Hui SL, Murrell JR, Hall KS, Hendrie HC.			Apolipoprotein E and mortality in African-Americans and Yoruba	No	Yes	Yes	No				Lane KA, Gao S, Hui SL, Murrell JR, Hall KS, Hendrie HC.	2003	Article	PubMed	2003	J Alzheimers Dis								10.3233/jad-2003-5505			14646029
Suhara T, Magrané J, Rosen K, Christensen R, Kim HS, Zheng B, McPhie DL, Walsh K, Querfurth H.			Abeta42 generation is toxic to endothelial cells and inhibits eNOS function through an Akt/GSK-3beta signaling-dependent mechanism	No	Yes	Yes	No				Suhara T, Magrané J, Rosen K, Christensen R, Kim HS, Zheng B, McPhie DL, Walsh K, Querfurth H.	2003	Article	PubMed	2003	Neurobiol Aging								10.1016/s0197-4580(02)00135-5			12600720
Kammerer S.; Burns-Hamurot L.L.; Ma Y.; Hamon S.C.; Cànaves J.M.; Shi M.M.; Nelson M.R.; Sing C.F.; Cantor C.R.; Taylor S.S.; Braun A.	Kammerer, Stefan (7004182123); Burns-Hamurot, Lora L. (6504275419); Ma, Yuliang (7404701741); Hamon, Sara C. (7003869784); Cànaves, Jaume M. (7004293465); Shi, Michael M. (57213819275); Nelson, Matthew R. (7403460836); Sing, Charles F. (7005769428); Cantor, Charles R. (57189989844); Taylor, Susan S. (7404756487); Braun, Andreas (56222971000)	7004182123; 6504275419; 7404701741; 7003869784; 7004293465; 57213819275; 7403460836; 7005769428; 57189989844; 7404756487; 56222971000	Amino acid variant in the kinase binding domain of dual-specific A kinase-anchoring protein 2: A disease susceptibility polymorphism	No	Yes	Yes	No				Kammerer S.; Burns-Hamurot L.L.; Ma Y.; Hamon S.C.; Cànaves J.M.; Shi M.M.; Nelson M.R.; Sing C.F.; Cantor C.R.; Taylor S.S.; Braun A.	2003	Article	Scopus	2003	Proceedings of the National Academy of Sciences of the United States of America	100	7		4066	4071	5	91	10.1073/pnas.2628028100	https://www.scopus.com/inward/record.uri?eid=2-s2.0-0037389642&doi=10.1073%2fpnas.2628028100&partnerID=40&md5=dc0df07cc8249700c5c23b710b4ac2e5		12646697	English
Lindsten K, Menéndez-Benito V, Masucci MG, Dantuma NP.			A transgenic mouse model of the ubiquitin/proteasome system	No	No						Lindsten K, Menéndez-Benito V, Masucci MG, Dantuma NP.	2003	Article	PubMed	2003	Nat Biotechnol								10.1038/nbt851			12872133
Larkin JE, Frank BC, Gaspard RM, Duka I, Gavras H, Quackenbush J.			Cardiac transcriptional response to acute and chronic angiotensin II treatments	Yes	Yes	Yes	Yes	Yes	Yes	ACE	Larkin JE, Frank BC, Gaspard RM, Duka I, Gavras H, Quackenbush J.	2004	Article	PubMed	2004	Physiol Genomics								10.1152/physiolgenomics.00057.2004			15126644
Duzenli S.; Pirim I.; Gepdiremen A.; Deniz O.	Duzenli, Selma (57190524537); Pirim, Ibrahim (6602630323); Gepdiremen, Akcahan (7003758109); Deniz, Orhan (6701560597)	57190524537; 6602630323; 7003758109; 6701560597	Apolipoprotein E polymorphism and stroke in a population from Eastern Turkey	Yes	Yes	Yes	Yes	Yes	Yes	APOE, CVD	Duzenli S.; Pirim I.; Gepdiremen A.; Deniz O.	2004	Article	Scopus	2004	Journal of Neurogenetics	18	1		365	375	10	25	10.1080/01677060490500294	https://www.scopus.com/inward/record.uri?eid=2-s2.0-4644268397&doi=10.1080%2f01677060490500294&partnerID=40&md5=9c30a0dca0beec1f5724a9be27cd8ec5		15370197	English
Nakajima M, Moriizumi E, Koseki H, Shirasawa T.			Presenilin 1 is essential for cardiac morphogenesis	Yes	Yes	Yes	Yes	Yes	Yes	PSEN	Nakajima M, Moriizumi E, Koseki H, Shirasawa T.	2004	Article	PubMed	2004	Dev Dyn								10.1002/dvdy.20098			15254914
Cacabelos R, Fernández-Novoa L, Corzo L, Pichel V, Lombardi V, Kubota Y.			Genomics and phenotypic profiles in dementia: implications for pharmacological treatment	No	Yes	Yes	Yes	Yes	No		Cacabelos R, Fernández-Novoa L, Corzo L, Pichel V, Lombardi V, Kubota Y.	2004	Article	PubMed	2004	Methods Find Exp Clin Pharmacol											15349138
Ben-Avi L, Durst R, Shpitzen S, Leitersdorf E, Meiner V.			Apolipoprotein E genotyping: accurate, simple, high throughput method using ABI Prism SNaPshot Multiplex System	No	Yes	Yes	Yes	Yes	No		Ben-Avi L, Durst R, Shpitzen S, Leitersdorf E, Meiner V.	2004	Article	PubMed	2004	J Alzheimers Dis								10.3233/jad-2004-6506			15505371
Helbecque N, Cottel D, Codron V, Berr C, Amouyel P.			Paraoxonase 1 gene polymorphisms and dementia in humans	No	Yes	Yes	Yes	Yes	No		Helbecque N, Cottel D, Codron V, Berr C, Amouyel P.	2004	Article	PubMed	2004	Neurosci Lett								10.1016/j.neulet.2003.12.100			15016430
Gao K, Wu YJ, Wu XB, Rao CM, Wang JZ.			Expression of human nerve growth factor beta gene in central nervous system mediated by recombinant adeno-associated viruses type-2 vector	No	Yes	Yes	Yes	Yes	No		Gao K, Wu YJ, Wu XB, Rao CM, Wang JZ.	2004	Article	PubMed	2004	Chin Med J (Engl)											15377431
Bennermo M, Held C, Stemme S, Ericsson CG, Silveira A, Green F, Tornvall P.			Genetic predisposition of the interleukin-6 response to inflammation: implications for a variety of major diseases?	No	Yes	Yes	Yes	No			Bennermo M, Held C, Stemme S, Ericsson CG, Silveira A, Green F, Tornvall P.	2004	Article	PubMed	2004	Clin Chem								10.1373/clinchem.2004.037531			15364891
Tervo S, Kivipelto M, Hänninen T, Vanhanen M, Hallikainen M, Mannermaa A, Soininen H.			Incidence and risk factors for mild cognitive impairment: a population-based three-year follow-up study of cognitively healthy elderly subjects	No	Yes	Yes	No				Tervo S, Kivipelto M, Hänninen T, Vanhanen M, Hallikainen M, Mannermaa A, Soininen H.	2004	Article	PubMed	2004	Dement Geriatr Cogn Disord								10.1159/000076356			14739544
Wang C.; Gonzalez R.; Merajver S.D.	Wang, Catharine (8238370900); Gonzalez, Richard (55138333000); Merajver, Sofia D. (7003795349)	8238370900; 55138333000; 7003795349	Assessment of genetic testing and related counseling services: Current research and future directions	No	Yes	Yes	No				Wang C.; Gonzalez R.; Merajver S.D.	2004	Article	Scopus	2004	Social Science and Medicine	58	7		1427	1442	15	112	10.1016/S0277-9536(03)00337-X	https://www.scopus.com/inward/record.uri?eid=2-s2.0-0842305120&doi=10.1016%2fS0277-9536%2803%2900337-X&partnerID=40&md5=08efd928feb8dae09c9d319f6ae893a7	Elsevier Ltd	14759687	English
Heese K, Yamada T, Akatsu H, Yamamoto T, Kosaka K, Nagai Y, Sawada T.			Characterizing the new transcription regulator protein p60TRP	No	Yes	No					Heese K, Yamada T, Akatsu H, Yamamoto T, Kosaka K, Nagai Y, Sawada T.	2004	Article	PubMed	2004	J Cell Biochem								10.1002/jcb.20010			15034937
Fujita M, Nagai Y, Sawada T, Heese K.			Identification of rTid-1, the rat homologue of the drosophila tumor suppressor l(2)tid gene	No	Yes	No					Fujita M, Nagai Y, Sawada T, Heese K.	2004	Article	PubMed	2004	Mol Cell Biochem								10.1023/b:mcbi.0000012854.84126.69			15030183
Kang JH, Logroscino G, De Vivo I, Hunter D, Grodstein F.			Apolipoprotein E, cardiovascular disease and cognitive function in aging women	Yes	Yes	Yes	Yes	Yes	Yes	APOE	Kang JH, Logroscino G, De Vivo I, Hunter D, Grodstein F.	2005	Article	PubMed	2005	Neurobiol Aging								10.1016/j.neurobiolaging.2004.05.003			15653176
Sanbe A, Osinska H, Villa C, Gulick J, Klevitsky R, Glabe CG, Kayed R, Robbins J.			Reversal of amyloid-induced heart disease in desmin-related cardiomyopathy	Yes	Yes	Yes	Yes	Yes	Yes	Cardiac AB	Sanbe A, Osinska H, Villa C, Gulick J, Klevitsky R, Glabe CG, Kayed R, Robbins J.	2005	Article	PubMed	2005	Proc Natl Acad Sci U S A								10.1073/pnas.0503324102			16155124
Takeda T, Asahi M, Yamaguchi O, Hikoso S, Nakayama H, Kusakari Y, Kawai M, Hongo K, Higuchi Y, Kashiwase K, Watanabe T, Taniike M, Nakai A, Nishida K, Kurihara S, Donoviel DB, Bernstein A, Tomita T, Iwatsubo T, Hori M, Otsu K.			Presenilin 2 regulates the systolic function of heart by modulating Ca2+ signaling	Yes	Yes	Yes	Yes	Yes	Yes	PSEN	Takeda T, Asahi M, Yamaguchi O, Hikoso S, Nakayama H, Kusakari Y, Kawai M, Hongo K, Higuchi Y, Kashiwase K, Watanabe T, Taniike M, Nakai A, Nishida K, Kurihara S, Donoviel DB, Bernstein A, Tomita T, Iwatsubo T, Hori M, Otsu K.	2005	Article	PubMed	2005	FASEB J								10.1096/fj.05-3744fje			16204356
Ramaswamy G, Xu Q, Huang Y, Weisgraber KH.			Effect of domain interaction on apolipoprotein E levels in mouse brain	No	Yes	Yes	Yes	Yes	No		Ramaswamy G, Xu Q, Huang Y, Weisgraber KH.	2005	Article	PubMed	2005	J Neurosci								10.1523/JNEUROSCI.1922-05.2005			16291938
Melzer D, Dik MG, van Kamp GJ, Jonker C, Deeg DJ.			The apolipoprotein E e4 polymorphism is strongly associated with poor mobility performance test results but not self-reported limitation in older people	No	Yes	Yes	No				Melzer D, Dik MG, van Kamp GJ, Jonker C, Deeg DJ.	2005	Article	PubMed	2005	J Gerontol A Biol Sci Med Sci								10.1093/gerona/60.10.1319			16282567
Souto JC, Blanco-Vaca F, Soria JM, Buil A, Almasy L, Ordoñez-Llanos J, Martín-Campos JM, Lathrop M, Stone W, Blangero J, Fontcuberta J.			A genomewide exploration suggests a new candidate gene at chromosome 11q23 as the major determinant of plasma homocysteine levels: results from the GAIT project	No	Yes	Yes	No				Souto JC, Blanco-Vaca F, Soria JM, Buil A, Almasy L, Ordoñez-Llanos J, Martín-Campos JM, Lathrop M, Stone W, Blangero J, Fontcuberta J.	2005	Article	PubMed	2005	Am J Hum Genet								10.1086/430409			15849667
Paris D, Ait-Ghezala G, Mathura VS, Patel N, Quadros A, Laporte V, Mullan M.			Anti-angiogenic activity of the mutant Dutch A(beta) peptide on human brain microvascular endothelial cells	No	Yes	Yes	No				Paris D, Ait-Ghezala G, Mathura VS, Patel N, Quadros A, Laporte V, Mullan M.	2005	Article	PubMed	2005	Brain Res Mol Brain Res								10.1016/j.molbrainres.2005.02.011			15893605
Sakata N, Hoshii Y, Nakamura T, Kiyama M, Arai H, Omoto M, Morimatsu M, Ishihara T.			Colocalization of apolipoprotein AI in various kinds of systemic amyloidosis	No	Yes	Yes	No				Sakata N, Hoshii Y, Nakamura T, Kiyama M, Arai H, Omoto M, Morimatsu M, Ishihara T.	2005	Article	PubMed	2005	J Histochem Cytochem								10.1369/jhc.4A6387.2005			15684336
Wunder F, Tersteegen A, Rebmann A, Erb C, Fahrig T, Hendrix M.			Characterization of the first potent and selective PDE9 inhibitor using a cGMP reporter cell line	No	Yes	No					Wunder F, Tersteegen A, Rebmann A, Erb C, Fahrig T, Hendrix M.	2005	Article	PubMed	2005	Mol Pharmacol								10.1124/mol.105.017608			16150925
Kwon M.-O.; Herrling P.	Kwon, Myoung-Ok (55209442400); Herrling, Paul (7004675990)	55209442400; 7004675990	List of drugs in development for neurodegenerative diseases: Update September 2005	No	No						Kwon M.-O.; Herrling P.	2005	Article	Scopus	2005	Neurodegenerative Diseases	2	2		61	108	47	7	10.1159/000089285	https://www.scopus.com/inward/record.uri?eid=2-s2.0-28744441127&doi=10.1159%2f000089285&partnerID=40&md5=6d983fb4da9c932c73ac4255f4ef6f82		16909049	English
Beeri M.S.; Rapp M.; Silverman J.M.; Schmeidler J.; Grossman H.T.; Fallon J.T.; Purohit D.P.; Perl D.P.; Siddiqui A.; Lesser G.; Rosendorff C.; Haroutunian V.	Beeri, M.S. (55664808600); Rapp, M. (56577545000); Silverman, J.M. (56489665000); Schmeidler, J. (7005082333); Grossman, H.T. (56000095400); Fallon, J.T. (7202413658); Purohit, D.P. (57202034383); Perl, D.P. (7006308033); Siddiqui, A. (57196607970); Lesser, G. (57215224177); Rosendorff, C. (55952522900); Haroutunian, V. (7006715762)	55664808600; 56577545000; 56489665000; 7005082333; 56000095400; 7202413658; 57202034383; 7006308033; 57196607970; 57215224177; 55952522900; 7006715762	Coronary artery disease is associated with Alzheimer disease neuropathology in APOE4 carriers	Yes	Yes	Yes	Yes	Yes	Yes	APOE, CVD, AD	Beeri M.S.; Rapp M.; Silverman J.M.; Schmeidler J.; Grossman H.T.; Fallon J.T.; Purohit D.P.; Perl D.P.; Siddiqui A.; Lesser G.; Rosendorff C.; Haroutunian V.	2006	Article	Scopus, PubMed	2006	Neurology	66	9		1399	1404	5	105	10.1212/01.wnl.0000210447.19748.0b	https://www.scopus.com/inward/record.uri?eid=2-s2.0-33646712815&doi=10.1212%2f01.wnl.0000210447.19748.0b&partnerID=40&md5=9bf3fd6a9ebe4c067051cd4f41d0a2ff		16682673	English
Li D, Parks SB, Kushner JD, Nauman D, Burgess D, Ludwigsen S, Partain J, Nixon RR, Allen CN, Irwin RP, Jakobs PM, Litt M, Hershberger RE.			Mutations of presenilin genes in dilated cardiomyopathy and heart failure	Yes	Yes	Yes	Yes	Yes	Yes	PSEN	Li D, Parks SB, Kushner JD, Nauman D, Burgess D, Ludwigsen S, Partain J, Nixon RR, Allen CN, Irwin RP, Jakobs PM, Litt M, Hershberger RE.	2006	Article	PubMed	2006	Am J Hum Genet								10.1086/509900			17186461
Manev H.; Manev R.	Manev, Hari (16436074500); Manev, Radmila (6602861255)	16436074500; 6602861255	5-Lipoxygenase (ALOX5) and FLAP (ALOX5AP) gene polymorphisms as factors in vascular pathology and Alzheimer's disease	No	Yes	Yes	Yes	Yes	No		Manev H.; Manev R.	2006	Article	Scopus	2006	Medical Hypotheses	66	3		501	503	2	33	10.1016/j.mehy.2005.09.031	https://www.scopus.com/inward/record.uri?eid=2-s2.0-30344484832&doi=10.1016%2fj.mehy.2005.09.031&partnerID=40&md5=6ebc4d865f703dedff4dae784c905619		16278051	English
Chen Q, Wang S, Thompson SN, Hall ED, Guttmann RP.			Identification and characterization of PEBP as a calpain substrate	No	Yes	Yes	Yes	Yes	No		Chen Q, Wang S, Thompson SN, Hall ED, Guttmann RP.	2006	Article	PubMed	2006	J Neurochem								10.1111/j.1471-4159.2006.04160.x			17018026
Shi J, Tian J, Pritchard A, Lendon C, Lambert JC, Iwatsubo T, Mann DM.			A 3'-UTR polymorphism in the oxidized LDL receptor 1 gene increases Abeta40 load as cerebral amyloid angiopathy in Alzheimer's disease	No	Yes	Yes	Yes	Yes	No		Shi J, Tian J, Pritchard A, Lendon C, Lambert JC, Iwatsubo T, Mann DM.	2006	Article	PubMed	2006	Acta Neuropathol								10.1007/s00401-005-1108-3			16328515
Omura Y.			Asbestos as a possible major cause of malignant lung tumors (including small cell carcinoma, adenocarcinoma & mesothelioma), brain tumors (i.e. astrocytoma & glioblastoma multiforme), many other malignant tumors, intractable pain including fibromyalgia, & some cardio-vascular pathology: Safe & effective methods of reducing asbestos from normal & pathological areas	No	Yes	Yes	No				Omura Y.	2006	Article	PubMed	2006	Acupunct Electrother Res								10.3727/036012906815844300			17063831
Abdollahi MR, Guthrie PA, Smith GD, Lawlor DA, Ebrahim S, Day IN.			Integrated single-label liquid-phase assay of APOE codons 112 and 158 and a lipoprotein study in British women	No	Yes	No					Abdollahi MR, Guthrie PA, Smith GD, Lawlor DA, Ebrahim S, Day IN.	2006	Article	PubMed	2006	Clin Chem								10.1373/clinchem.2006.067082			16644874
Albrecht S, Wang S, Holz A, Bergter A, Paululat A.			The ADAM metalloprotease Kuzbanian is crucial for proper heart formation in Drosophila melanogaster	No	Yes	No					Albrecht S, Wang S, Holz A, Bergter A, Paululat A.	2006	Article	PubMed	2006	Mech Dev								10.1016/j.mod.2006.03.005			16713197
Ofodile ON.			Cardiovascular disease could be contained based on currently available data!	No	No						Ofodile ON.	2006	Article	PubMed	2006	Dose Response								10.2203/dose-response.05-016.Ofodile			18648594
Hachinski V.; Iadecola C.; Petersen R.C.; Breteler M.M.; Nyenhuis D.L.; Black S.E.; Powers W.J.; DeCarli C.; Merino J.G.; Kalaria R.N.; Vinters H.V.; Holtzman D.M.; Rosenberg G.A.; Dichgans M.; Marler J.R.; Leblanc G.G.	Hachinski, Vladimir (7101953309); Iadecola, Costantino (55651531100); Petersen, Ron C. (55465830000); Breteler, Monique M. (7101734115); Nyenhuis, David L. (6603546344); Black, Sandra E. (35400981300); Powers, William J. (7102945977); DeCarli, Charles (35353598300); Merino, Jose G. (57023191800); Kalaria, Raj N. (26643536700); Vinters, Harry V. (7101949452); Holtzman, David M. (35416882500); Rose…	7101953309; 55651531100; 55465830000; 7101734115; 6603546344; 35400981300; 7102945977; 35353598300; 57023191800; 26643536700; 7101949452; 35416882500; 56526320100; 7004050470; 57216960979; 7101691738	National Institute of Neurological Disorders and Stroke-Canadian Stroke Network vascular cognitive impairment harmonization standards	No	No						Hachinski V.; Iadecola C.; Petersen R.C.; Breteler M.M.; Nyenhuis D.L.; Black S.E.; Powers W.J.; DeCarli C.; Merino J.G.; Kalaria R.N.; Vinters H.V.; Holtzman D.M.; Rosenberg G.A.; Dichgans M.; Marler J.R.; Leblanc G.G.	2006	Article	Scopus	2006	Stroke	37	9		2220	2241	21	1348	10.1161/01.STR.0000237236.88823.47	https://www.scopus.com/inward/record.uri?eid=2-s2.0-33748352752&doi=10.1161%2f01.STR.0000237236.88823.47&partnerID=40&md5=acbfc50dff173251a9eae0dcf1fa2385		16917086	English
Sun ZW, Zhu YX, Liu HY, Liu J, Zhu XQ, Zhou JN, Liu RY.			Decreased cerebral blood flow velocity in apolipoprotein E epsilon4 allele carriers with mild cognitive impairment	Yes	Yes	Yes	Yes	Yes	Yes	APOE	Sun ZW, Zhu YX, Liu HY, Liu J, Zhu XQ, Zhou JN, Liu RY.	2007	Article	PubMed	2007	Eur J Neurol								10.1111/j.1468-1331.2006.01579.x			17250722
Nielsen HM, Londos E, Minthon L, Janciauskiene SM.			Soluble adhesion molecules and angiotensin-converting enzyme in dementia	No	Yes	Yes	Yes	Yes	No		Nielsen HM, Londos E, Minthon L, Janciauskiene SM.	2007	Article	PubMed	2007	Neurobiol Dis								10.1016/j.nbd.2006.11.011			17270454
Yu XY, Lin SG, Chen X, Zhou ZW, Liang J, Duan W, Chowbay B, Wen JY, Chan E, Cao J, Li CG, Zhou SF.			Transport of cryptotanshinone, a major active triterpenoid in Salvia miltiorrhiza Bunge widely used in the treatment of stroke and Alzheimer's disease, across the blood-brain barrier	No	Yes	Yes	Yes	Yes	No		Yu XY, Lin SG, Chen X, Zhou ZW, Liang J, Duan W, Chowbay B, Wen JY, Chan E, Cao J, Li CG, Zhou SF.	2007	Article	PubMed	2007	Curr Drug Metab								10.2174/138920007780655441			17504224
Seshadri S.; de Stefano A.L.; Au R.; Massaro J.M.; Beiser A.S.; Kelly-Hayes M.; Kase C.S.; D'Agostino R.B.; de Carli C.; Atwood L.D.; Wolf P.A.	Seshadri, Sudha (57211936432); de Stefano, Anita L. (7006989814); Au, Rhoda (7004117684); Massaro, Joseph M. (7003893512); Beiser, Alexa S. (35370223800); Kelly-Hayes, Margaret (7004335667); Kase, Carlos S. (7006763288); D'Agostino, Ralph B. (36065675100); de Carli, Charles (35353598300); Atwood, Larry D. (7004060667); Wolf, Philip A. (56679977700)	57211936432; 7006989814; 7004117684; 7003893512; 35370223800; 7004335667; 7006763288; 36065675100; 35353598300; 7004060667; 56679977700	Genetic correlates of brain aging on MRI and cognitive test measures: A genome-wide association and linkage analysis in the framingham study	No	Yes	Yes	Yes	Yes	No		Seshadri S.; de Stefano A.L.; Au R.; Massaro J.M.; Beiser A.S.; Kelly-Hayes M.; Kase C.S.; D'Agostino R.B.; de Carli C.; Atwood L.D.; Wolf P.A.	2007	Article	Scopus	2007	BMC Medical Genetics	8	SUPPL. 1	S15				173	10.1186/1471-2350-8-S1-S15	https://www.scopus.com/inward/record.uri?eid=2-s2.0-35748969320&doi=10.1186%2f1471-2350-8-S1-S15&partnerID=40&md5=d5dfd6f250a55f0ac460f436baf5f8dc		17903297	English
Svobodová H, Kucera F, Stulc T, Vrablík M, Amartuvshin B, Altannavch Ts, Ceska R.			Apolipoprotein E gene polymorphism in the Mongolian population	No	Yes	Yes	No				Svobodová H, Kucera F, Stulc T, Vrablík M, Amartuvshin B, Altannavch Ts, Ceska R.	2007	Article	PubMed	2007	Folia Biol (Praha)											17706019
Xing L, Salas M, Lin CS, Zigman W, Silverman W, Subramaniyam S, Murty VV, Tycko B.			Faithful tissue-specific expression of the human chromosome 21-linked COL6A1 gene in BAC-transgenic mice	No	Yes	Yes	No				Xing L, Salas M, Lin CS, Zigman W, Silverman W, Subramaniyam S, Murty VV, Tycko B.	2007	Article	PubMed	2007	Mamm Genome								10.1007/s00335-006-0082-y			17334655
Sathishkumar K, Xi X, Martin R, Uppu RM.			Cholesterol secoaldehyde, an ozonation product of cholesterol, induces amyloid aggregation and apoptosis in murine GT1-7 hypothalamic neurons	No	Yes	Yes	No				Sathishkumar K, Xi X, Martin R, Uppu RM.	2007	Article	PubMed	2007	J Alzheimers Dis								10.3233/jad-2007-11302			17851176
Murray J, Schilling B, Row RH, Yoo CB, Gibson BW, Marusich MF, Capaldi RA.			Small-scale immunopurification of cytochrome c oxidase for a high-throughput multiplexing analysis of enzyme activity and amount	No	Yes	Yes	No				Murray J, Schilling B, Row RH, Yoo CB, Gibson BW, Marusich MF, Capaldi RA.	2007	Article	PubMed	2007	Biotechnol Appl Biochem								10.1042/BA20060223			17508937
Hofman A.; Breteler M.M.B.; Van Duijn C.M.; Krestin G.P.; Pols H.A.; Stricker B.H.Ch.; Tiemeier H.; Uitterlinden A.G.; Vingerling J.R.; Witteman J.C.M.	Hofman, Albert (57190078722); Breteler, Monique M. B. (7101734115); Van Duijn, Cornelia M. (36037246700); Krestin, Gabriel P. (7007072461); Pols, Huibert A. (35374891300); Stricker, Bruno H. Ch. (35380220500); Tiemeier, Henning (6603547661); Uitterlinden, André G. (35231615000); Vingerling, Johannes R. (6603813300); Witteman, Jacqueline C. M. (7005473334)	57190078722; 7101734115; 36037246700; 7007072461; 35374891300; 35380220500; 6603547661; 35231615000; 6603813300; 7005473334	The Rotterdam Study: Objectives and design update	No	No						Hofman A.; Breteler M.M.B.; Van Duijn C.M.; Krestin G.P.; Pols H.A.; Stricker B.H.Ch.; Tiemeier H.; Uitterlinden A.G.; Vingerling J.R.; Witteman J.C.M.	2007	Article	Scopus	2007	European Journal of Epidemiology	22	11		819	829	10	310	10.1007/s10654-007-9199-x	https://www.scopus.com/inward/record.uri?eid=2-s2.0-36148941777&doi=10.1007%2fs10654-007-9199-x&partnerID=40&md5=723c71ed4d132e5aff628a7438f56191		17955331	English
Desai V.G.; Fuscoe J.C.	Desai, Varsha G. (7103312093); Fuscoe, James C. (35242428000)	7103312093; 35242428000	Transcriptional profiling for understanding the basis of mitochondrial involvement in disease and toxicity using the mitochondria-specific MitoChip	No	No						Desai V.G.; Fuscoe J.C.	2007	Article	Scopus	2007	Mutation Research - Fundamental and Molecular Mechanisms of Mutagenesis	616	2024-01-02		210	212	2	8	10.1016/j.mrfmmm.2006.11.011	https://www.scopus.com/inward/record.uri?eid=2-s2.0-33846707499&doi=10.1016%2fj.mrfmmm.2006.11.011&partnerID=40&md5=495045e4bb5c44ee65ccb6f83ea3a036		17174985	English
Ray M, Ruan J, Zhang W.			Variations in the transcriptome of Alzheimer's disease reveal molecular networks involved in cardiovascular diseases	Yes	Yes	Yes	Yes	Yes	Yes	transcriptome	Ray M, Ruan J, Zhang W.	2008	Article	PubMed	2008	Genome Biol								10.1186/gb-2008-9-10-r148			18842138
Burt TD, Agan BK, Marconi VC, He W, Kulkarni H, Mold JE, Cavrois M, Huang Y, Mahley RW, Dolan MJ, McCune JM, Ahuja SK.			Apolipoprotein (apo) E4 enhances HIV-1 cell entry in vitro, and the APOE epsilon4/epsilon4 genotype accelerates HIV disease progression	No	Yes	Yes	Yes	Yes	No		Burt TD, Agan BK, Marconi VC, He W, Kulkarni H, Mold JE, Cavrois M, Huang Y, Mahley RW, Dolan MJ, McCune JM, Ahuja SK.	2008	Article	PubMed	2008	Proc Natl Acad Sci U S A								10.1073/pnas.0803526105			18562290
Schmidt C, Lepsverdize E, Chi SL, Das AM, Pizzo SV, Dityatev A, Schachner M.			Amyloid precursor protein and amyloid beta-peptide bind to ATP synthase and regulate its activity at the surface of neural cells	No	Yes	Yes	Yes	Yes	No		Schmidt C, Lepsverdize E, Chi SL, Das AM, Pizzo SV, Dityatev A, Schachner M.	2008	Article	PubMed	2008	Mol Psychiatry								10.1038/sj.mp.4002077			17726461
Bazrgar M.; Karimi M.; Fathzadeh M.; Senemar S.; Peiravian F.; Shojaee A.; Saadat M.	Bazrgar, Masood (16063465900); Karimi, Mehran (56472931600); Fathzadeh, Mohsen (24340940100); Senemar, Sara (23393793600); Peiravian, Farah (25632934800); Shojaee, Ashraf (24342379000); Saadat, Mostafa (7004268892)	16063465900; 56472931600; 24340940100; 23393793600; 25632934800; 24342379000; 7004268892	Apolipoprotein E polymorphism in Southern Iran: E4 allele in the lowest reported amounts	No	Yes	Yes	Yes	Yes	No		Bazrgar M.; Karimi M.; Fathzadeh M.; Senemar S.; Peiravian F.; Shojaee A.; Saadat M.	2008	Article	Scopus	2008	Molecular Biology Reports	35	4		495	499	4	34	10.1007/s11033-007-9113-3	https://www.scopus.com/inward/record.uri?eid=2-s2.0-57349114290&doi=10.1007%2fs11033-007-9113-3&partnerID=40&md5=4918a63ec87fb2b556498b8ee2087cdc		17594534	English
Kulminski A.M.; Ukraintseva S.V.; Arbeev K.G.; Manton K.G.; Oshima J.; Martin G.M.; Il'yasova D.; Yashin A.I.	Kulminski, Alexander M. (8631236700); Ukraintseva, Svetlana V. (6603847039); Arbeev, Konstantin G. (13605383500); Manton, Kenneth G. (35888332500); Oshima, Junko (7006694975); Martin, George M. (55249097700); Il'yasova, Dora (6602611184); Yashin, Anatoli I. (35556113500)	8631236700; 6603847039; 13605383500; 35888332500; 7006694975; 55249097700; 6602611184; 35556113500	Health-protective and adverse effects of the apolipoprotein E ε2 allele in older men	No	Yes	Yes	No				Kulminski A.M.; Ukraintseva S.V.; Arbeev K.G.; Manton K.G.; Oshima J.; Martin G.M.; Il'yasova D.; Yashin A.I.	2008	Article	Scopus, PubMed	2008	Journal of the American Geriatrics Society	56	3		478	483	5	23	10.1111/j.1532-5415.2007.01574.x	https://www.scopus.com/inward/record.uri?eid=2-s2.0-40149100944&doi=10.1111%2fj.1532-5415.2007.01574.x&partnerID=40&md5=518e470a37945f1a4a7a5411915a5b7c		18179501	English
Halaschek-Wiener J, Vulto I, Fornika D, Collins J, Connors JM, Le ND, Lansdorp PM, Brooks-Wilson A.			Reduced telomere length variation in healthy oldest old	No	Yes	Yes	No				Halaschek-Wiener J, Vulto I, Fornika D, Collins J, Connors JM, Le ND, Lansdorp PM, Brooks-Wilson A.	2008	Article	PubMed	2008	Mech Ageing Dev								10.1016/j.mad.2008.07.004			18765247
Fülöp N, Feng W, Xing D, He K, Nőt LG, Brocks CA, Marchase RB, Miller AP, Chatham JC.			Aging leads to increased levels of protein O-linked N-acetylglucosamine in heart, aorta, brain and skeletal muscle in Brown-Norway rats	No	Yes	Yes	No				Fülöp N, Feng W, Xing D, He K, Nőt LG, Brocks CA, Marchase RB, Miller AP, Chatham JC.	2008	Article	PubMed	2008	Biogerontology								10.1007/s10522-007-9123-5			18185980
Agca C, Fritz JJ, Walker LC, Levey AI, Chan AW, Lah JJ, Agca Y.			Development of transgenic rats producing human beta-amyloid precursor protein as a model for Alzheimer's disease: transgene and endogenous APP genes are regulated tissue-specifically	No	No						Agca C, Fritz JJ, Walker LC, Levey AI, Chan AW, Lah JJ, Agca Y.	2008	Article	PubMed	2008	BMC Neurosci								10.1186/1471-2202-9-28			18302776
Titus SA, Li X, Southall N, Lu J, Inglese J, Brasch M, Austin CP, Zheng W.			A cell-based PDE4 assay in 1536-well plate format for high-throughput screening	No	No						Titus SA, Li X, Southall N, Lu J, Inglese J, Brasch M, Austin CP, Zheng W.	2008	Article	PubMed	2008	J Biomol Screen								10.1177/1087057108319977			18591513
Giedraitis V.; Kilander L.; Degerman-Gunnarsson M.; Sundelöf J.; Axelsson T.; Syvänen A.-C.; Lannfelt L.; Glaser A.	Giedraitis, Vilmantas (6507606185); Kilander, Lena (57222582327); Degerman-Gunnarsson, Malin (22034210200); Sundelöf, Johan (25623993300); Axelsson, Tomas (8104820900); Syvänen, Ann-Christine (7005911199); Lannfelt, Lars (7005352603); Glaser, Anna (57198329763)	6507606185; 57222582327; 22034210200; 25623993300; 8104820900; 7005911199; 7005352603; 57198329763	Genetic analysis of Alzheimer's disease in the Uppsala Longitudinal Study of Adult Men	Yes	Yes	Yes	Yes	Yes	Yes	AD GWAS	Giedraitis V.; Kilander L.; Degerman-Gunnarsson M.; Sundelöf J.; Axelsson T.; Syvänen A.-C.; Lannfelt L.; Glaser A.	2009	Article	Scopus	2009	Dementia and Geriatric Cognitive Disorders	27	1		59	68	9	72	10.1159/000191203	https://www.scopus.com/inward/record.uri?eid=2-s2.0-58149340833&doi=10.1159%2f000191203&partnerID=40&md5=31b4c5ae7a029cdfbf1f625292e8e567		19141999	English
Rosvall L, Rizzuto D, Wang HX, Winblad B, Graff C, Fratiglioni L.			APOE-related mortality: effect of dementia, cardiovascular disease and gender	Yes	Yes	Yes	Yes	Yes	Yes	APOE	Rosvall L, Rizzuto D, Wang HX, Winblad B, Graff C, Fratiglioni L.	2009	Article	PubMed	2009	Neurobiol Aging								10.1016/j.neurobiolaging.2007.12.003			18237822
Turdi S, Guo R, Huff AF, Wolf EM, Culver B, Ren J.			Cardiomyocyte contractile dysfunction in the APPswe/PS1dE9 mouse model of Alzheimer's disease	Yes	Yes	Yes	Yes	Yes	Yes	Cardiac output	Turdi S, Guo R, Huff AF, Wolf EM, Culver B, Ren J.	2009	Article	PubMed	2009	PLoS One								10.1371/journal.pone.0006033			19551139
Colak D, Kaya N, Al-Zahrani J, Al Bakheet A, Muiya P, Andres E, Quackenbush J, Dzimiri N.			Left ventricular global transcriptional profiling in human end-stage dilated cardiomyopathy	Yes	Yes	Yes	Yes	Yes	Yes	transcriptome	Colak D, Kaya N, Al-Zahrani J, Al Bakheet A, Muiya P, Andres E, Quackenbush J, Dzimiri N.	2009	Article	PubMed	2009	Genomics								10.1016/j.ygeno.2009.03.003			19332114
Tirawanchai N, Somkasetrin A, Avirutakarn C, Bunyaratvej N.			Determination of the Apo E genotype using LightCycler Apo E mutation detection kit	No	Yes	Yes	Yes	Yes	No		Tirawanchai N, Somkasetrin A, Avirutakarn C, Bunyaratvej N.	2009	Article	PubMed	2009	J Med Assoc Thai											19891383
Noguchi-Shinohara M, Tokuda T, Yoshita M, Kasai T, Ono K, Nakagawa M, El-Agnaf OM, Yamada M.			CSF alpha-synuclein levels in dementia with Lewy bodies and Alzheimer's disease	No	Yes	Yes	Yes	Yes	No		Noguchi-Shinohara M, Tokuda T, Yoshita M, Kasai T, Ono K, Nakagawa M, El-Agnaf OM, Yamada M.	2009	Article	PubMed	2009	Brain Res								10.1016/j.brainres.2008.11.055			19071095
Uusvaara J, Pitkala KH, Tienari PJ, Kautiainen H, Tilvis RS, Strandberg TE.			Association between anticholinergic drugs and apolipoprotein E epsilon4 allele and poorer cognitive function in older cardiovascular patients: a cross-sectional study	No	Yes	Yes	Yes	Yes	No		Uusvaara J, Pitkala KH, Tienari PJ, Kautiainen H, Tilvis RS, Strandberg TE.	2009	Article	PubMed	2009	J Am Geriatr Soc								10.1111/j.1532-5415.2008.02129.x			19278396
Ménesi D, Kitajka K, Molnár E, Kis Z, Belleger J, Narce M, Kang JX, Puskás LG, Das UN.			Gene and protein expression profiling of the fat-1 mouse brain	No	Yes	Yes	No				Ménesi D, Kitajka K, Molnár E, Kis Z, Belleger J, Narce M, Kang JX, Puskás LG, Das UN.	2009	Article	PubMed	2009	Prostaglandins Leukot Essent Fatty Acids								10.1016/j.plefa.2008.11.006			19138887
Rihn BH, Berrahmoune S, Jouma M, Chamaa S, Marcocci L, Le Faou A.			APOE genotyping: comparison of three methods	No	Yes	Yes	No				Rihn BH, Berrahmoune S, Jouma M, Chamaa S, Marcocci L, Le Faou A.	2009	Article	PubMed	2009	Clin Exp Med								10.1007/s10238-008-0012-2			18843526
Das UN, Puskás LG.			Transgenic fat-1 mouse as a model to study the pathophysiology of cardiovascular, neurological and psychiatric disorders	No	Yes	Yes	No				Das UN, Puskás LG.	2009	Article	PubMed	2009	Lipids Health Dis								10.1186/1476-511X-8-61			20042103
Agca C, Seye C, Kashuba Benson CM, Rikka S, Chan AW, Weisman GA, Agca Y.			Development of a novel transgenic rat overexpressing the P2Y(2) nucleotide receptor using a lentiviral vector	No	No						Agca C, Seye C, Kashuba Benson CM, Rikka S, Chan AW, Weisman GA, Agca Y.	2009	Article	PubMed	2009	J Vasc Res								10.1159/000194274			19155635
Le Gall JY, Ardaillou R.			[The biology of aging]	No	No						Le Gall JY, Ardaillou R.	2009	Article	PubMed	2009	Bull Acad Natl Med											19718893
Seshadri S.; Fitzpatrick A.L.; Ikram M.A.; DeStefano A.L.; Gudnason V.; Boada M.; Bis J.C.; Smith A.V.; Carassquillo M.M.; Lambert J.C.; Harold D.; Schrijvers E.M.C.; Ramirez-Lorca R.; Debette S.; Longstreth W.T., Jr.; Janssens A.C.J.W.; Pankratz V.S.; Dartigues J.F.; Hollingworth P.; Aspelund T.; Hernandez I.; Beiser A.; Kuller L.H.; Koudstaal P.J.; Dickson D.W.; Tzourio C.; Abraham R.; Antunez …	Seshadri, Sudha (57211936432); Fitzpatrick, Annette L. (34769627300); Ikram, M. Arfan (15062786500); DeStefano, Anita L. (7006989814); Gudnason, Vilmundur (7003353432); Boada, Merce (57192408353); Bis, Joshua C. (6603292486); Smith, Albert V. (56424163100); Carassquillo, Minerva M. (36027827200); Lambert, Jean Charles (7401836359); Harold, Denise (57201305725); Schrijvers, Elisabeth M. C. (352414…	57211936432; 34769627300; 15062786500; 7006989814; 7003353432; 57192408353; 6603292486; 56424163100; 36027827200; 7401836359; 57201305725; 35241422200; 6506877853; 16416707500; 7102134123; 57204716617; 7003883426; 7101729170; 10140706200; 8703984700; 15757715500; 35370223800; 7202315657; 7004529626; 35355842400; 7005447735; 7202079845; 25959518600; 12240142000; 56284453500; 6603626351; 3537566240…	Genome-wide analysis of genetic loci associated with Alzheimer disease	Yes	Yes	Yes	Yes	Yes	Yes	AD genetics	Seshadri S.; Fitzpatrick A.L.; Ikram M.A.; DeStefano A.L.; Gudnason V.; Boada M.; Bis J.C.; Smith A.V.; Carassquillo M.M.; Lambert J.C.; Harold D.; Schrijvers E.M.C.; Ramirez-Lorca R.; Debette S.; Longstreth W.T., Jr.; Janssens A.C.J.W.; Pankratz V.S.; Dartigues J.F.; Hollingworth P.; Aspelund T.; Hernandez I.; Beiser A.; Kuller L.H.; Koudstaal P.J.; Dickson D.W.; Tzourio C.; Abraham R.; Antunez …	2010	Article	Scopus, PubMed	2010	JAMA	303	18		1832	1840	8	1034	10.1001/jama.2010.574	https://www.scopus.com/inward/record.uri?eid=2-s2.0-77952307991&doi=10.1001%2fjama.2010.574&partnerID=40&md5=92d46cc7dbdfd559059a57ee4fcf6676	American Medical Association	20460622	English
Gama Sosa MA, Gasperi RD, Rocher AB, Wang AC, Janssen WG, Flores T, Perez GM, Schmeidler J, Dickstein DL, Hof PR, Elder GA.			Age-related vascular pathology in transgenic mice expressing presenilin 1-associated familial Alzheimer's disease mutations	Yes	Yes	Yes	Yes	Yes	Yes	PSEN	Gama Sosa MA, Gasperi RD, Rocher AB, Wang AC, Janssen WG, Flores T, Perez GM, Schmeidler J, Dickstein DL, Hof PR, Elder GA.	2010	Article	PubMed	2010	Am J Pathol								10.2353/ajpath.2010.090482			20008141
Poduslo S.E.; Huang R.; Spiro III A.	Poduslo, S.E. (7004741945); Huang, R. (15843813600); Spiro III, A. (35450952800)	7004741945; 15843813600; 35450952800	A genome screen of successful aging without cognitive decline identifies LRP1B by haplotype analysis	No	Yes	Yes	Yes	Yes	No		Poduslo S.E.; Huang R.; Spiro III A.	2010	Article	Scopus	2010	American Journal of Medical Genetics, Part B: Neuropsychiatric Genetics	153	1		114	119	5	30	10.1002/ajmg.b.30963	https://www.scopus.com/inward/record.uri?eid=2-s2.0-73949128943&doi=10.1002%2fajmg.b.30963&partnerID=40&md5=0984b000379072878d2ee6589f583539		19367585	English
Attems J, Yamaguchi H, Saido TC, Thal DR.			Capillary CAA and perivascular Aβ-deposition: two distinct features of Alzheimer's disease pathology	No	Yes	Yes	Yes	No			Attems J, Yamaguchi H, Saido TC, Thal DR.	2010	Article	PubMed	2010	J Neurol Sci								10.1016/j.jns.2010.08.030			20850138
Ling IF, Gopalraj RK, Simpson JF, Estus S.			Expression and regulation of a low-density lipoprotein receptor exon 12 splice variant	No	Yes	Yes	Yes	No			Ling IF, Gopalraj RK, Simpson JF, Estus S.	2010	Article	PubMed	2010	J Neurochem								10.1111/j.1471-4159.2010.06972.x			20807319
Inanaga K, Ichiki T, Miyazaki R, Takeda K, Hashimoto T, Matsuura H, Sunagawa K.			Acetylcholinesterase inhibitors attenuate atherogenesis in apolipoprotein E-knockout mice	No	Yes	Yes	Yes	No			Inanaga K, Ichiki T, Miyazaki R, Takeda K, Hashimoto T, Matsuura H, Sunagawa K.	2010	Article	PubMed	2010	Atherosclerosis								10.1016/j.atherosclerosis.2010.07.027			20723895
Popov N, Gil J.			Epigenetic regulation of the INK4b-ARF-INK4a locus: in sickness and in health	No	Yes	Yes	No				Popov N, Gil J.	2010	Article	PubMed	2010	Epigenetics								10.4161/epi.5.8.12996			20716961
Zhiguang X, Wei C, Steven R, Wei D, Wei Z, Rong M, Zhanguo L, Lianfeng Z.			Over-expression of IL-33 leads to spontaneous pulmonary inflammation in mIL-33 transgenic mice	No	Yes	Yes	No				Zhiguang X, Wei C, Steven R, Wei D, Wei Z, Rong M, Zhanguo L, Lianfeng Z.	2010	Article	PubMed	2010	Immunol Lett								10.1016/j.imlet.2010.04.005			20412815
Drenos F, Kirkwood TB.			Selection on alleles affecting human longevity and late-life disease: the example of apolipoprotein E	No	Yes	Yes	No				Drenos F, Kirkwood TB.	2010	Article	PubMed	2010	PLoS One								10.1371/journal.pone.0010022			20368805
Roe CM, Fitzpatrick AL, Xiong C, Sieh W, Kuller L, Miller JP, Williams MM, Kopan R, Behrens MI, Morris JC.			Cancer linked to Alzheimer disease but not vascular dementia	No	Yes	Yes	No				Roe CM, Fitzpatrick AL, Xiong C, Sieh W, Kuller L, Miller JP, Williams MM, Kopan R, Behrens MI, Morris JC.	2010	Article	PubMed	2010	Neurology								10.1212/WNL.0b013e3181c91873			20032288
Schork N.J.; Topol E.J.	Schork, Nicholas J. (7005529116); Topol, Eric J. (35377090000)	7005529116; 35377090000	Genotype-based risk and pharmacogenetic sampling in clinical trials	No	Yes	Yes	No				Schork N.J.; Topol E.J.	2010	Article	Scopus	2010	Journal of Biopharmaceutical Statistics	20	2		315	333	18	16	10.1080/10543400903572779	https://www.scopus.com/inward/record.uri?eid=2-s2.0-77951286625&doi=10.1080%2f10543400903572779&partnerID=40&md5=039d3dcee0e7a033122f9ede13ec821a		20309761	English
Iqbal Kring S.I.; Brummett B.H.; Barefoot J.; Garrett M.E.; Ashley-Koch A.E.; Boyle S.H.; Siegler I.C.; Sørensen T.I.A.; Williams R.B.	Iqbal Kring, Sofia I. (24471630200); Brummett, Beverly H. (6603718679); Barefoot, John (7006815652); Garrett, Melanie E. (7101687132); Ashley-Koch, Allison E. (6602098350); Boyle, Stephen H. (7005772114); Siegler, Ilene C. (7005825090); Sørensen, Thorkild I. A. (36043939900); Williams, Redford B. (7409601895)	24471630200; 6603718679; 7006815652; 7101687132; 6602098350; 7005772114; 7005825090; 36043939900; 7409601895	Impact of psychological stress on the associations between apolipoprotein e variants and metabolic traits: Findings in an american sample of caregivers and controls	No	Yes	Yes	No				Iqbal Kring S.I.; Brummett B.H.; Barefoot J.; Garrett M.E.; Ashley-Koch A.E.; Boyle S.H.; Siegler I.C.; Sørensen T.I.A.; Williams R.B.	2010	Article	Scopus	2010	Psychosomatic Medicine	72	5		427	433	6	23	10.1097/PSY.0b013e3181de30ad	https://www.scopus.com/inward/record.uri?eid=2-s2.0-77953360696&doi=10.1097%2fPSY.0b013e3181de30ad&partnerID=40&md5=e2abda572d6eb9caa138c4881fc3a239		20467002	English
Cai J.; Liu Z.; Wang F.; Li F.	Cai, Jiong (7403153416); Liu, Zhaofei (14056222500); Wang, Fan (55569060100); Li, Fang (56191529700)	7403153416; 14056222500; 55569060100; 56191529700	Phage display applications for molecular imaging	No	Yes	Yes	No				Cai J.; Liu Z.; Wang F.; Li F.	2010	Article	Scopus	2010	Current Pharmaceutical Biotechnology	11	6		603	609	6	11	10.2174/138920110792246573	https://www.scopus.com/inward/record.uri?eid=2-s2.0-79251504739&doi=10.2174%2f138920110792246573&partnerID=40&md5=dc4075c64df8ec665a287d7d3a69e742		20497117	English
Nilsson K.; Gustafson L.; Nornholm M.; Hultberg B.	Nilsson, Karin (8075429900); Gustafson, Lars (7006496716); Nornholm, Michael (35318482000); Hultberg, Björn (7103304587)	8075429900; 7006496716; 35318482000; 7103304587	Plasma homocysteine, apolipoprotein e status and vascular disease in elderly patients with mental illness	No	Yes	Yes	No				Nilsson K.; Gustafson L.; Nornholm M.; Hultberg B.	2010	Article	Scopus	2010	Clinical Chemistry and Laboratory Medicine	48	1		129	135	6	9	10.1515/CCLM.2010.013	https://www.scopus.com/inward/record.uri?eid=2-s2.0-74549186458&doi=10.1515%2fCCLM.2010.013&partnerID=40&md5=5b74319697fe798fadd3fba82b85a77d		19943806	English
Blalock E.M.; Grondin R.; Chen K.-C.; Thibault O.; Thibault V.; Pandya J.D.; Dowling A.; Zhang Z.; Sullivan P.; Porter N.M.; Landfield P.W.	Blalock, Eric M. (6603208118); Grondin, Richard (7007004074); Chen, Kuey-Chu (36851400100); Thibault, Olivier (6701368477); Thibault, Veronique (8643191100); Pandya, Jignesh D. (7003697137); Dowling, Amy (7006290409); Zhang, Zhiming (15040846200); Sullivan, Patrick (7402033421); Porter, Nada M. (7102053624); Landfield, Philip W. (7005602971)	6603208118; 7007004074; 36851400100; 6701368477; 8643191100; 7003697137; 7006290409; 15040846200; 7402033421; 7102053624; 7005602971	Aging-related gene expression in hippocampus proper compared with dentate gyrus is selectively associated with metabolic syndrome variables in rhesus monkeys	No	Yes	No					Blalock E.M.; Grondin R.; Chen K.-C.; Thibault O.; Thibault V.; Pandya J.D.; Dowling A.; Zhang Z.; Sullivan P.; Porter N.M.; Landfield P.W.	2010	Article	Scopus	2010	Journal of Neuroscience	30	17		6058	6071	13	53	10.1523/JNEUROSCI.3956-09.2010	https://www.scopus.com/inward/record.uri?eid=2-s2.0-77951665029&doi=10.1523%2fJNEUROSCI.3956-09.2010&partnerID=40&md5=55d708c598f67fcbd5a0ce4e935b9da6		20427664	English
Morais MP, Mackay JD, Bhamra SK, Buchanan JG, James TD, Fossey JS, van den Elsen JM.			Analysis of protein glycation using phenylboronate acrylamide gel electrophoresis	No	No						Morais MP, Mackay JD, Bhamra SK, Buchanan JG, James TD, Fossey JS, van den Elsen JM.	2010	Article	PubMed	2010	Proteomics								10.1002/pmic.200900269			19899078
Prakash S, Malhotra M, Rengaswamy V.			Nonviral siRNA delivery for gene silencing in neurodegenerative diseases	No	No						Prakash S, Malhotra M, Rengaswamy V.	2010	Article	PubMed	2010	Methods Mol Biol								10.1007/978-1-60761-588-0_14			20217554
Rethman MP.			Inflammation in chronic periodontitis and significant systemic diseases	No	No						Rethman MP.	2010	Article	PubMed	2010	J Calif Dent Assoc											20509364
Labrie F.			DHEA, important source of sex steroids in men and even more in women	No	No						Labrie F.	2010	Article	PubMed	2010	Prog Brain Res								10.1016/S0079-6123(10)82004-7			20541662
Panegyres PK, Gray V.			Dementia risk factors for Australian baby boomers	No	No						Panegyres PK, Gray V.	2010	Article	PubMed	2010	Neurol Int								10.4081/ni.2010.e13			21577336
Versmissen J.; Oosterveer D.M.; Hoekstra M.; Out R.; Berbée J.F.P.; Blommesteijn-Touw A.C.; Van Vark-Van Der Zee L.; Vongpromek R.; Vanmierlo T.; Defesche J.C.; Mulder M.; Kastelein J.J.P.; Sijbrands E.J.G.	Versmissen, Jorie (14319462000); Oosterveer, Daniëlla M. (24741183800); Hoekstra, Menno (8618688200); Out, Ruud (8618688300); Berbée, Jimmy F.P. (8741151900); Blommesteijn-Touw, Adriana C. (54917168400); Van Vark-Van Der Zee, Leonie (14007351600); Vongpromek, Ranitha (23062329300); Vanmierlo, Tim (13610271900); Defesche, Joep C. (7004108602); Mulder, Monique (7102719078); Kastelein, John J.P. (36…	14319462000; 24741183800; 8618688200; 8618688300; 8741151900; 54917168400; 14007351600; 23062329300; 13610271900; 7004108602; 7102719078; 36044888200; 57202447715	Apolipoprotein isoform E4 does not increase coronary heart disease risk in carriers of low-density lipoprotein receptor mutations	Yes	Yes	Yes	Yes	Yes	Yes	APOE, CVD, lipids	Versmissen J.; Oosterveer D.M.; Hoekstra M.; Out R.; Berbée J.F.P.; Blommesteijn-Touw A.C.; Van Vark-Van Der Zee L.; Vongpromek R.; Vanmierlo T.; Defesche J.C.; Mulder M.; Kastelein J.J.P.; Sijbrands E.J.G.	2011	Article	Scopus	2011	Circulation: Cardiovascular Genetics	4	6		655	660	5	12	10.1161/CIRCGENETICS.111.959858	https://www.scopus.com/inward/record.uri?eid=2-s2.0-84856137798&doi=10.1161%2fCIRCGENETICS.111.959858&partnerID=40&md5=83ca0803f35f8f286da3d8a427090cf1		22010136	English
Rasgon NL, Kenna HA, Wroolie TE, Kelley R, Silverman D, Brooks J, Williams KE, Powers BN, Hallmayer J, Reiss A.			Insulin resistance and hippocampal volume in women at risk for Alzheimer's disease	No	Yes	Yes	Yes	Yes	No		Rasgon NL, Kenna HA, Wroolie TE, Kelley R, Silverman D, Brooks J, Williams KE, Powers BN, Hallmayer J, Reiss A.	2011	Article	PubMed	2011	Neurobiol Aging								10.1016/j.neurobiolaging.2009.12.005			20031276
Huebbe P, Nebel A, Siegert S, Moehring J, Boesch-Saadatmandi C, Most E, Pallauf J, Egert S, Müller MJ, Schreiber S, Nöthlings U, Rimbach G.			APOE ε4 is associated with higher vitamin D levels in targeted replacement mice and humans	No	Yes	Yes	Yes	Yes	No		Huebbe P, Nebel A, Siegert S, Moehring J, Boesch-Saadatmandi C, Most E, Pallauf J, Egert S, Müller MJ, Schreiber S, Nöthlings U, Rimbach G.	2011	Article	PubMed	2011	FASEB J								10.1096/fj.11-180935			21659554
Broer L.; Ikram M.A.; Schuur M.; Destefano A.L.; Bis J.C.; Liu F.; Rivadeneira F.; Uitterlinden A.G.; Beiser A.S.; Longstreth W.T.; Hofman A.; Aulchenko Y.; Seshadri S.; Fitzpatrick A.L.; Oostra B.A.; Breteler M.M.B.; Van Duijn C.M.	Broer, Linda (57210277651); Ikram, Mohammad Arfan (15062786500); Schuur, Maaike (25636459700); Destefano, Anita L. (7006989814); Bis, Joshua C. (6603292486); Liu, Fan (56342354400); Rivadeneira, Fernando (57207897492); Uitterlinden, Andre G. (35231615000); Beiser, Alexa S. (35370223800); Longstreth, William T. (7102134123); Hofman, Albert (57190078722); Aulchenko, Yurii (6603626351); Seshadri, Su…	57210277651; 15062786500; 25636459700; 7006989814; 6603292486; 56342354400; 57207897492; 35231615000; 35370223800; 7102134123; 57190078722; 6603626351; 57211936432; 34769627300; 7102229127; 7101734115; 36037246700	Association of HSP70 and its co-chaperones with Alzheimer's disease	No	Yes	Yes	Yes	Yes	No		Broer L.; Ikram M.A.; Schuur M.; Destefano A.L.; Bis J.C.; Liu F.; Rivadeneira F.; Uitterlinden A.G.; Beiser A.S.; Longstreth W.T.; Hofman A.; Aulchenko Y.; Seshadri S.; Fitzpatrick A.L.; Oostra B.A.; Breteler M.M.B.; Van Duijn C.M.	2011	Article	Scopus	2011	Journal of Alzheimer's Disease	25	1		93	102	9	17	10.3233/JAD-2011-101560	https://www.scopus.com/inward/record.uri?eid=2-s2.0-79959654460&doi=10.3233%2fJAD-2011-101560&partnerID=40&md5=9c496fda90392a9ba8a3ea7b910a8ffd	IOS Press	21403392	English
Arikawa M, Kakinuma Y, Handa T, Yamasaki F, Sato T.			Donepezil, anti-Alzheimer's disease drug, prevents cardiac rupture during acute phase of myocardial infarction in mice	No	Yes	Yes	Yes	No			Arikawa M, Kakinuma Y, Handa T, Yamasaki F, Sato T.	2011	Article	PubMed	2011	PLoS One								10.1371/journal.pone.0020629			21750701
Larbanoix L, Burtea C, Ansciaux E, Laurent S, Mahieu I, Vander Elst L, Muller RN.			Design and evaluation of a 6-mer amyloid-beta protein derived phage display library for molecular targeting of amyloid plaques in Alzheimer's disease: Comparison with two cyclic heptapeptides derived from a randomized phage display library	No	Yes	Yes	Yes	No			Larbanoix L, Burtea C, Ansciaux E, Laurent S, Mahieu I, Vander Elst L, Muller RN.	2011	Article	PubMed	2011	Peptides								10.1016/j.peptides.2011.04.026			21575663
Zhu Y, Hou H, Rezai-Zadeh K, Giunta B, Ruscin A, Gemma C, Jin J, Dragicevic N, Bradshaw P, Rasool S, Glabe CG, Ehrhart J, Bickford P, Mori T, Obregon D, Town T, Tan J.			CD45 deficiency drives amyloid-β peptide oligomers and neuronal loss in Alzheimer's disease mice	No	Yes	Yes	Yes	No			Zhu Y, Hou H, Rezai-Zadeh K, Giunta B, Ruscin A, Gemma C, Jin J, Dragicevic N, Bradshaw P, Rasool S, Glabe CG, Ehrhart J, Bickford P, Mori T, Obregon D, Town T, Tan J.	2011	Article	PubMed	2011	J Neurosci								10.1523/JNEUROSCI.3268-10.2011			21273420
Vaccarino L, Forte GI, Palmeri M, Misiano G, Porcellini E, Chiappelli M, Scola L, Caruso C, Licastro F, Lio D.			Role of prothrombotic polymorphisms in successful or unsuccessful aging	No	Yes	Yes	No				Vaccarino L, Forte GI, Palmeri M, Misiano G, Porcellini E, Chiappelli M, Scola L, Caruso C, Licastro F, Lio D.	2011	Article	PubMed	2011	Biogerontology								10.1007/s10522-011-9328-5			21424155
Rauch SM, Huen K, Miller MC, Chaudry H, Lau M, Sanes JR, Johanson CE, Stopa EG, Burgess RW.			Changes in brain β-amyloid deposition and aquaporin 4 levels in response to altered agrin expression in mice	No	Yes	Yes	No				Rauch SM, Huen K, Miller MC, Chaudry H, Lau M, Sanes JR, Johanson CE, Stopa EG, Burgess RW.	2011	Article	PubMed	2011	J Neuropathol Exp Neurol								10.1097/NEN.0b013e31823b0b12			22082664
Squitti R, Ghidoni R, Scrascia F, Benussi L, Panetta V, Pasqualetti P, Moffa F, Bernardini S, Ventriglia M, Binetti G, Rossini PM.			Free copper distinguishes mild cognitive impairment subjects from healthy elderly individuals	No	Yes	Yes	No				Squitti R, Ghidoni R, Scrascia F, Benussi L, Panetta V, Pasqualetti P, Moffa F, Bernardini S, Ventriglia M, Binetti G, Rossini PM.	2011	Article	PubMed	2011	J Alzheimers Dis								10.3233/JAD-2010-101098			20930297
Kojima H, Otani A, Oishi A, Makiyama Y, Nakagawa S, Yoshimura N.			Granulocyte colony-stimulating factor attenuates oxidative stress-induced apoptosis in vascular endothelial cells and exhibits functional and morphologic protective effect in oxygen-induced retinopathy	No	Yes	Yes	No				Kojima H, Otani A, Oishi A, Makiyama Y, Nakagawa S, Yoshimura N.	2011	Article	PubMed	2011	Blood								10.1182/blood-2010-05-286963			21059898
Schlessinger A.; Geier E.; Fan H.; Irwin J.J.; Shoichet B.K.; Giacomini K.M.; Sali A.	Schlessinger, Avner (8691644900); Geier, Ethan (36981476500); Fan, Hao (35210027000); Irwin, John J. (7202726820); Shoichet, Brian K. (7006416338); Giacomini, Kathleen M. (7007004069); Sali, Andrej (7102068059)	8691644900; 36981476500; 35210027000; 7202726820; 7006416338; 7007004069; 7102068059	Structure-based discovery of prescription drugs that interact with the norepinephrine transporter, NET	No	Yes	Yes	No				Schlessinger A.; Geier E.; Fan H.; Irwin J.J.; Shoichet B.K.; Giacomini K.M.; Sali A.	2011	Article	Scopus	2011	Proceedings of the National Academy of Sciences of the United States of America	108	38		15810	15815	5	106	10.1073/pnas.1106030108	https://www.scopus.com/inward/record.uri?eid=2-s2.0-80053167954&doi=10.1073%2fpnas.1106030108&partnerID=40&md5=8545bcb83a491ecddb3635f17e824ef9		21885739	English
Mittelstrass K.; Ried J.S.; Yu Z.; Krumsiek J.; Gieger C.; Prehn C.; Roemisch-Margl W.; Polonikov A.; Peters A.; Theis F.J.; Meitinger T.; Kronenberg F.; Weidinger S.; Wichmann H.E.; Suhre K.; Wang-Sattler R.; Adamski J.; Illig T.	Mittelstrass, Kirstin (25027976600); Ried, Janina S. (57195422137); Yu, Zhonghao (25624106200); Krumsiek, Jan (16401981100); Gieger, Christian (55138342700); Prehn, Cornelia (7801369109); Roemisch-Margl, Werner (57195572879); Polonikov, Alexey (6506508435); Peters, Annette (7402105900); Theis, Fabian J. (6701364934); Meitinger, Thomas (57215631099); Kronenberg, Florian (55800251500); Weidinger, S…	25027976600; 57195422137; 25624106200; 16401981100; 55138342700; 7801369109; 57195572879; 6506508435; 7402105900; 6701364934; 57215631099; 55800251500; 7005601192; 7102574024; 56188100500; 57195572746; 57196563176; 6701823086	Discovery of sexual dimorphisms in metabolic and genetic biomarkers	No	Yes	Yes	No				Mittelstrass K.; Ried J.S.; Yu Z.; Krumsiek J.; Gieger C.; Prehn C.; Roemisch-Margl W.; Polonikov A.; Peters A.; Theis F.J.; Meitinger T.; Kronenberg F.; Weidinger S.; Wichmann H.E.; Suhre K.; Wang-Sattler R.; Adamski J.; Illig T.	2011	Article	Scopus	2011	PLoS Genetics	7	8	e1002215				299	10.1371/journal.pgen.1002215	https://www.scopus.com/inward/record.uri?eid=2-s2.0-80052314547&doi=10.1371%2fjournal.pgen.1002215&partnerID=40&md5=51d8c4e1cd7cf8959ce0cb143592dbb6		21852955	English
Micieli G.; Martignoni E.; Sandrini G.; Bono G.; Nappi G.	Micieli, Giuseppe (57205017180); Martignoni, Emilia (7005559455); Sandrini, Giorgio (7007054543); Bono, Giorgio (35952681400); Nappi, Giuseppe (55198579500)	57205017180; 7005559455; 7007054543; 35952681400; 55198579500	Cerebrovascular diseases at the C. Mondino National Institute of Neurology: From Ottorino Rossi to the present day	No	No						Micieli G.; Martignoni E.; Sandrini G.; Bono G.; Nappi G.	2011	Article	Scopus	2011	Functional Neurology	26	2		87	95	8	0		https://www.scopus.com/inward/record.uri?eid=2-s2.0-79960213839&partnerID=40&md5=07097744ff931c66072d750efaffd9e9		21729590	English
Hofman A.; Van Duijn C.M.; Franco O.H.; Ikram M.A.; Janssen H.L.A.; Klaver C.C.W.; Kuipers E.J.; Nijsten T.E.C.; Stricker B.H.C.; Tiemeier H.; Uitterlinden A.G.; Vernooij M.W.; Witteman J.C.M.	Hofman, Albert (57190078722); Van Duijn, Cornelia M. (36037246700); Franco, Oscar H. (24553920400); Ikram, M. Arfan (15062786500); Janssen, Harry L. A. (56489785600); Klaver, Caroline C. W. (6701792190); Kuipers, Ernst J. (55171198600); Nijsten, Tamar E. C. (6603394382); Stricker, Bruno H. Ch. (35380220500); Tiemeier, Henning (6603547661); Uitterlinden, André G. (35231615000); Vernooij, Meike W. …	57190078722; 36037246700; 24553920400; 15062786500; 56489785600; 6701792190; 55171198600; 6603394382; 35380220500; 6603547661; 35231615000; 57203072469; 7005473334	The Rotterdam Study: 2012 objectives and design update	No	No						Hofman A.; Van Duijn C.M.; Franco O.H.; Ikram M.A.; Janssen H.L.A.; Klaver C.C.W.; Kuipers E.J.; Nijsten T.E.C.; Stricker B.H.C.; Tiemeier H.; Uitterlinden A.G.; Vernooij M.W.; Witteman J.C.M.	2011	Article	Scopus	2011	European Journal of Epidemiology	26	8		657	686	29	277	10.1007/s10654-011-9610-5	https://www.scopus.com/inward/record.uri?eid=2-s2.0-80054717387&doi=10.1007%2fs10654-011-9610-5&partnerID=40&md5=c9d11b287f5cae0a68707b0094c64987		21877163	English
Castellano JM, Deane R, Gottesdiener AJ, Verghese PB, Stewart FR, West T, Paoletti AC, Kasper TR, DeMattos RB, Zlokovic BV, Holtzman DM.			Low-density lipoprotein receptor overexpression enhances the rate of brain-to-blood Aβ clearance in a mouse model of β-amyloidosis	Yes	Yes	Yes	Yes	Yes	Yes	BBB	Castellano JM, Deane R, Gottesdiener AJ, Verghese PB, Stewart FR, West T, Paoletti AC, Kasper TR, DeMattos RB, Zlokovic BV, Holtzman DM.	2012	Article	PubMed	2012	Proc Natl Acad Sci U S A								10.1073/pnas.1206446109			22927427
Wang S, Qaisar U, Yin X, Grammas P.			Gene expression profiling in Alzheimer's disease brain microvessels	Yes	Yes	Yes	Yes	Yes	Yes	vascular	Wang S, Qaisar U, Yin X, Grammas P.	2012	Article	PubMed	2012	J Alzheimers Dis								10.3233/JAD-2012-120454			22531426
Hawkes CA, Sullivan PM, Hands S, Weller RO, Nicoll JA, Carare RO.			Disruption of arterial perivascular drainage of amyloid-β from the brains of mice expressing the human APOE ε4 allele	Yes	Yes	Yes	Yes	Yes	Yes	vascular	Hawkes CA, Sullivan PM, Hands S, Weller RO, Nicoll JA, Carare RO.	2012	Article	PubMed	2012	PLoS One								10.1371/journal.pone.0041636			22848551
Moon JH, Kim HJ, Yang AH, Kim HM, Lee BW, Kang ES, Lee HC, Cha BS.			The effect of rosiglitazone on LRP1 expression and amyloid β uptake in human brain microvascular endothelial cells: a possible role of a low-dose thiazolidinedione for dementia treatment	No	Yes	Yes	Yes	Yes	No		Moon JH, Kim HJ, Yang AH, Kim HM, Lee BW, Kang ES, Lee HC, Cha BS.	2012	Article	PubMed	2012	Int J Neuropsychopharmacol								10.1017/S1461145711001611			22040807
Sweet RA, Seltman H, Emanuel JE, Lopez OL, Becker JT, Bis JC, Weamer EA, DeMichele-Sweet MA, Kuller LH.			Effect of Alzheimer's disease risk genes on trajectories of cognitive function in the Cardiovascular Health Study	No	Yes	Yes	Yes	Yes	No		Sweet RA, Seltman H, Emanuel JE, Lopez OL, Becker JT, Bis JC, Weamer EA, DeMichele-Sweet MA, Kuller LH.	2012	Article	PubMed	2012	Am J Psychiatry								10.1176/appi.ajp.2012.11121815			22952074
Chen M.-H.; Huang J.; Chen W.-M.; Larson M.G.; Fox C.S.; Vasan R.S.; Seshadri S.; O'Donnell C.J.; Yang Q.	Chen, Ming-Huei (57211183641); Huang, Jie (56640005600); Chen, Wei-Min (55716075100); Larson, Martin G. (7203022563); Fox, Caroline S. (56386785100); Vasan, Ramachandran S. (35369677100); Seshadri, Sudha (57211936432); O'Donnell, Christopher J. (7202453700); Yang, Qiong (7404077037)	57211183641; 56640005600; 55716075100; 7203022563; 56386785100; 35369677100; 57211936432; 7202453700; 7404077037	Using Family-Based Imputation in Genome-Wide Association Studies with Large Complex Pedigrees: The Framingham Heart Study	No	Yes	Yes	Yes	Yes	No		Chen M.-H.; Huang J.; Chen W.-M.; Larson M.G.; Fox C.S.; Vasan R.S.; Seshadri S.; O'Donnell C.J.; Yang Q.	2012	Article	Scopus	2012	PLoS ONE	7	12	e51589				14	10.1371/journal.pone.0051589	https://www.scopus.com/inward/record.uri?eid=2-s2.0-84871344445&doi=10.1371%2fjournal.pone.0051589&partnerID=40&md5=c1cfd4a8760c89b2ef50aa75f25a7df2		23284720	English
Li Y.; Seidel K.; Marschall P.; Klein M.; Hope A.; Schacherl J.; Schmitz J.; Menk M.; Schefe J.H.; Reinemund J.; Hugel R.; Walden P.; Schlosser A.; Volkmer R.; Schimkus J.; Kölsch H.; Maier W.; Kornhuber J.; Frölich L.; Klare S.; Kirsch S.; Schmerbach K.; Scheele S.; Grittner U.; Zollmann F.; Goldin-Lang P.; Peters O.; Kintscher U.; Unger T.; Funke-Kaiser H.	Li, Yaosi (35285811600); Seidel, Kerstin (57197549325); Marschall, Peter (6603908269); Klein, Michael (8635463500); Hope, Antonia (55502976900); Schacherl, Jens (6506114587); Schmitz, Jennifer (24400118000); Menk, Mario (8107048200); Schefe, Jan H. (8107048300); Reinemund, Jana (15725995700); Hugel, Rebecca (55142497600); Walden, Peter (7103220575); Schlosser, Andreas (55621576800); Volkmer, Rudo…	35285811600; 57197549325; 6603908269; 8635463500; 55502976900; 6506114587; 24400118000; 8107048200; 8107048300; 15725995700; 55142497600; 7103220575; 55621576800; 16025842200; 34875663800; 7004223904; 36046783700; 7007179429; 56820309600; 35285880000; 25936358500; 23006340500; 55501762900; 12759777500; 6505934051; 15841674400; 57204202580; 7004012758; 36045821100; 6603176812	A polymorphic microsatellite repeat within the ECE-1c promoter is involved in transcriptional start site determination, human evolution, and Alzheimer's disease	No	Yes	Yes	Yes	Yes	No		Li Y.; Seidel K.; Marschall P.; Klein M.; Hope A.; Schacherl J.; Schmitz J.; Menk M.; Schefe J.H.; Reinemund J.; Hugel R.; Walden P.; Schlosser A.; Volkmer R.; Schimkus J.; Kölsch H.; Maier W.; Kornhuber J.; Frölich L.; Klare S.; Kirsch S.; Schmerbach K.; Scheele S.; Grittner U.; Zollmann F.; Goldin-Lang P.; Peters O.; Kintscher U.; Unger T.; Funke-Kaiser H.	2012	Article	Scopus	2012	Journal of Neuroscience	32	47		16807	16820	13	18	10.1523/JNEUROSCI.2636-12.2012	https://www.scopus.com/inward/record.uri?eid=2-s2.0-84869996121&doi=10.1523%2fJNEUROSCI.2636-12.2012&partnerID=40&md5=bbf437550602a8d002ae4cdd3b55a46d		23175834	English
Street JM, Barran PE, Mackay CL, Weidt S, Balmforth C, Walsh TS, Chalmers RT, Webb DJ, Dear JW.			Identification and proteomic profiling of exosomes in human cerebrospinal fluid	No	Yes	Yes	No				Street JM, Barran PE, Mackay CL, Weidt S, Balmforth C, Walsh TS, Chalmers RT, Webb DJ, Dear JW.	2012	Article	PubMed	2012	J Transl Med								10.1186/1479-5876-10-5			22221959
Bis JC, DeCarli C, Smith AV, van der Lijn F, Crivello F, Fornage M, Debette S, Shulman JM, Schmidt H, Srikanth V, Schuur M, Yu L, Choi SH, Sigurdsson S, Verhaaren BF, DeStefano AL, Lambert JC, Jack CR Jr, Struchalin M, Stankovich J, Ibrahim-Verbaas CA, Fleischman D, Zijdenbos A, den Heijer T, Mazoyer B, Coker LH, Enzinger C, Danoy P, Amin N, Arfanakis K, van Buchem MA, de Bruijn RF, Beiser A, Duf…			Common variants at 12q14 and 12q24 are associated with hippocampal volume	No	Yes	Yes	No				Bis JC, DeCarli C, Smith AV, van der Lijn F, Crivello F, Fornage M, Debette S, Shulman JM, Schmidt H, Srikanth V, Schuur M, Yu L, Choi SH, Sigurdsson S, Verhaaren BF, DeStefano AL, Lambert JC, Jack CR Jr, Struchalin M, Stankovich J, Ibrahim-Verbaas CA, Fleischman D, Zijdenbos A, den Heijer T, Mazoyer B, Coker LH, Enzinger C, Danoy P, Amin N, Arfanakis K, van Buchem MA, de Bruijn RF, Beiser A, Duf…	2012	Article	PubMed	2012	Nat Genet								10.1038/ng.2237			22504421
Yang YR, Song M, Lee H, Jeon Y, Choi EJ, Jang HJ, Moon HY, Byun HY, Kim EK, Kim DH, Lee MN, Koh A, Ghim J, Choi JH, Lee-Kwon W, Kim KT, Ryu SH, Suh PG.			O-GlcNAcase is essential for embryonic development and maintenance of genomic stability	No	Yes	Yes	No				Yang YR, Song M, Lee H, Jeon Y, Choi EJ, Jang HJ, Moon HY, Byun HY, Kim EK, Kim DH, Lee MN, Koh A, Ghim J, Choi JH, Lee-Kwon W, Kim KT, Ryu SH, Suh PG.	2012	Article	PubMed	2012	Aging Cell								10.1111/j.1474-9726.2012.00801.x			22314054
Davis G, Ananga A, Krastanova S, Sutton S, Ochieng JW, Leong S, Tsolova V.			Elevated gene expression in chalcone synthase enzyme suggests an increased production of flavonoids in skin and synchronized red cell cultures of North American native grape berries	No	Yes	Yes	No				Davis G, Ananga A, Krastanova S, Sutton S, Ochieng JW, Leong S, Tsolova V.	2012	Article	PubMed	2012	DNA Cell Biol								10.1089/dna.2011.1589			22364203
Borowczyk K, Shih DM, Jakubowski H.			Metabolism and neurotoxicity of homocysteine thiolactone in mice: evidence for a protective role of paraoxonase 1	No	Yes	Yes	No				Borowczyk K, Shih DM, Jakubowski H.	2012	Article	PubMed	2012	J Alzheimers Dis								10.3233/JAD-2012-111940			22406444
O'Reilly AO, Eberhardt E, Weidner C, Alzheimer C, Wallace BA, Lampert A.			Bisphenol A binds to the local anesthetic receptor site to block the human cardiac sodium channel	No	Yes	Yes	No				O'Reilly AO, Eberhardt E, Weidner C, Alzheimer C, Wallace BA, Lampert A.	2012	Article	PubMed	2012	PLoS One								10.1371/journal.pone.0041667			22848561
Meda S.A.; Narayanan B.; Liu J.; Perrone-Bizzozero N.I.; Stevens M.C.; Calhoun V.D.; Glahn D.C.; Shen L.; Risacher S.L.; Saykin A.J.; Pearlson G.D.	Meda, Shashwath A. (16230409700); Narayanan, Balaji (55043097800); Liu, Jingyu (36171857000); Perrone-Bizzozero, Nora I. (7004634377); Stevens, Michael C. (55877363800); Calhoun, Vince D. (57898536200); Glahn, David C. (6603114543); Shen, Li (35390032700); Risacher, Shannon L. (25229336900); Saykin, Andrew J. (7006442842); Pearlson, Godfrey D. (7005150580)	16230409700; 55043097800; 36171857000; 7004634377; 55877363800; 57898536200; 6603114543; 35390032700; 25229336900; 7006442842; 7005150580	A large scale multivariate parallel ICA method reveals novel imaging-genetic relationships for Alzheimer's disease in the ADNI cohort	No	Yes	Yes	No				Meda S.A.; Narayanan B.; Liu J.; Perrone-Bizzozero N.I.; Stevens M.C.; Calhoun V.D.; Glahn D.C.; Shen L.; Risacher S.L.; Saykin A.J.; Pearlson G.D.	2012	Article	Scopus	2012	NeuroImage	60	3		1608	1621	13	103	10.1016/j.neuroimage.2011.12.076	https://www.scopus.com/inward/record.uri?eid=2-s2.0-84862817126&doi=10.1016%2fj.neuroimage.2011.12.076&partnerID=40&md5=2f2bcdabdb974f33356cb033a01efdaf		22245343	English
De Jager P.L.; Shulman J.M.; Chibnik L.B.; Keenan B.T.; Raj T.; Wilson R.S.; Yu L.; Leurgans S.E.; Tran D.; Aubin C.; Anderson C.D.; Biffi A.; Corneveaux J.J.; Huentelman M.J.; Alzheimer's Disease Neuroimaging Initiative; Rosand J.; Daly M.J.; Myers A.J.; Reiman E.M.; Bennett D.A.; Evans D.A.	De Jager, Philip L (56463723000); Shulman, Joshua M (57197291395); Chibnik, Lori B (6508199497); Keenan, Brendan T (55926645100); Raj, Towfique (39561540100); Wilson, Robert S (7501533467); Yu, Lei (7404164387); Leurgans, Sue E (26642949200); Tran, Dong (26532031400); Aubin, Cristin (24281185800); Anderson, Christopher D (57215791664); Biffi, Alessandro (7003906962); Corneveaux, Jason J (57200745…	56463723000; 57197291395; 6508199497; 55926645100; 39561540100; 7501533467; 7404164387; 26642949200; 26532031400; 24281185800; 57215791664; 7003906962; 57200745524; 57194555559; 57201387143; 6701794559; 7201456226; 13308155800; 7005957089; 55246366200; 57203374678	A genome-wide scan for common variants affecting the rate of age-related cognitive decline.	No	Yes	Yes	No				De Jager P.L.; Shulman J.M.; Chibnik L.B.; Keenan B.T.; Raj T.; Wilson R.S.; Yu L.; Leurgans S.E.; Tran D.; Aubin C.; Anderson C.D.; Biffi A.; Corneveaux J.J.; Huentelman M.J.; Alzheimer's Disease Neuroimaging Initiative; Rosand J.; Daly M.J.; Myers A.J.; Reiman E.M.; Bennett D.A.; Evans D.A.	2012	Article	Scopus	2012	Neurobiology of aging	33	5		10170	15		90		https://www.scopus.com/inward/record.uri?eid=2-s2.0-84858334284&partnerID=40&md5=26c9234dacc6901c59ac73fbb641e007		22054870	English
Ho L.; Varghese M.; Wang J.; Zhao W.; Chen F.; Knable L.A.; Ferruzzi M.; Pasinetti G.M.	Ho, Lap (7402955676); Varghese, Merina (57200371209); Wang, Jun (55742602100); Zhao, Wei (57129370100); Chen, Fei (57199921612); Knable, Lindsay Alexis (54380275000); Ferruzzi, Mario (6603610067); Pasinetti, Giulio M. (57204252358)	7402955676; 57200371209; 55742602100; 57129370100; 57199921612; 54380275000; 6603610067; 57204252358	Dietary supplementation with decaffeinated green coffee improves diet-induced insulin resistance and brain energy metabolism in mice	No	Yes	Yes	No				Ho L.; Varghese M.; Wang J.; Zhao W.; Chen F.; Knable L.A.; Ferruzzi M.; Pasinetti G.M.	2012	Article	Scopus	2012	Nutritional Neuroscience	15	1		37	45	8	50	10.1179/1476830511Y.0000000027	https://www.scopus.com/inward/record.uri?eid=2-s2.0-84863031198&doi=10.1179%2f1476830511Y.0000000027&partnerID=40&md5=f460ea1498455f74cf2264919616f2f5		22305652	English
Liao HK, Wang Y, Noack Watt KE, Wen Q, Breitbach J, Kemmet CK, Clark KJ, Ekker SC, Essner JJ, McGrail M.			Tol2 gene trap integrations in the zebrafish amyloid precursor protein genes appa and aplp2 reveal accumulation of secreted APP at the embryonic veins	No	Yes	No					Liao HK, Wang Y, Noack Watt KE, Wen Q, Breitbach J, Kemmet CK, Clark KJ, Ekker SC, Essner JJ, McGrail M.	2012	Article	PubMed	2012	Dev Dyn								10.1002/dvdy.23725			22275008
Ciccarelli M, Cipolletta E, Iaccarino G.			GRK2 at the control shaft of cellular metabolism	No	No						Ciccarelli M, Cipolletta E, Iaccarino G.	2012	Article	PubMed	2012	Curr Pharm Des								10.2174/138161212799040493			22229580
Wacholder S.; Yeager M.; Liao L.M.	Wacholder, Sholom (20936226100); Yeager, Meredith (35379327500); Liao, Linda M. (46261348100)	20936226100; 35379327500; 46261348100	Invited commentary: More surprises from a gene desert	No	No						Wacholder S.; Yeager M.; Liao L.M.	2012	Article	Scopus	2012	American Journal of Epidemiology	175	6		488	491	3	2	10.1093/aje/kwr429	https://www.scopus.com/inward/record.uri?eid=2-s2.0-84858388928&doi=10.1093%2faje%2fkwr429&partnerID=40&md5=5f367b9b5e3071148184160b242bf174		22350582	English
Wendler A.; Wehling M.	Wendler, Alexandra (8526386000); Wehling, Martin (7102510256)	8526386000; 7102510256	Translatability scoring in drug development: Eight case studies	No	No						Wendler A.; Wehling M.	2012	Article	Scopus	2012	Journal of Translational Medicine	10	1	39				36	10.1186/1479-5876-10-39	https://www.scopus.com/inward/record.uri?eid=2-s2.0-84857708998&doi=10.1186%2f1479-5876-10-39&partnerID=40&md5=cb71a683915a88d3ec11e9719d06773e		22397594	English
Hong X, Bu L, Wang Y, Xu J, Wu J, Huang Y, Liu J, Suo H, Yang L, Shi Y, Lou Y, Sun Z, Zhu G, Behnisch T, Yu M, Jia J, Hai W, Meng H, Liang S, Huang F, Zou Y, Ge J.			Increases in the risk of cognitive impairment and alterations of cerebral β-amyloid metabolism in mouse model of heart failure	Yes	Yes	Yes	Yes	Yes	Yes	AB in heart	Hong X, Bu L, Wang Y, Xu J, Wu J, Huang Y, Liu J, Suo H, Yang L, Shi Y, Lou Y, Sun Z, Zhu G, Behnisch T, Yu M, Jia J, Hai W, Meng H, Liang S, Huang F, Zou Y, Ge J.	2013	Article	PubMed	2013	PLoS One								10.1371/journal.pone.0063829			23737953
AbdAlla S.; Langer A.; Fu X.; Quitterer U.	AbdAlla, Said (7005715922); Langer, Andreas (57198227641); Fu, Xuebin (57222868243); Quitterer, Ursula (7004042050)	7005715922; 57198227641; 57222868243; 7004042050	ACE inhibition with captopril retards the development of signs of neurodegeneration in an animal model of Alzheimer's disease	Yes	Yes	Yes	Yes	Yes	Yes	ACE	AbdAlla S.; Langer A.; Fu X.; Quitterer U.	2013	Article	Scopus, PubMed	2013	International Journal of Molecular Sciences	14	8		16917	16942	25	79	10.3390/ijms140816917	https://www.scopus.com/inward/record.uri?eid=2-s2.0-84882730546&doi=10.3390%2fijms140816917&partnerID=40&md5=d48c75b9396273165fedaf1603568e51		23959119	English
Murdock D.G.; Bradford Y.; Schnetz-Boutaud N.; Mayo P.; Allen M.J.; D'Aoust L.N.; Liang X.; Mitchell S.L.; Zuchner S.; Small G.W.; Gilbert J.R.; Pericak-Vance M.A.; Haines J.L.	Murdock, Deborah G. (7006623049); Bradford, Yuki (6506981950); Schnetz-Boutaud, Nathalie (6602988484); Mayo, Ping (35603872800); Allen, Melissa J. (7404104717); D'Aoust, Laura N. (55673932100); Liang, Xueying (15765555200); Mitchell, Sabrina L. (25960188200); Zuchner, Stephan (6602168993); Small, Gary W. (35371537900); Gilbert, John R. (7401451965); Pericak-Vance, Margaret A. (56690667900); Haine…	7006623049; 6506981950; 6602988484; 35603872800; 7404104717; 55673932100; 15765555200; 25960188200; 6602168993; 35371537900; 7401451965; 56690667900; 35371857000	KIAA1462, a coronary artery disease associated gene, is a candidate gene for late onset Alzheimer disease in APOE carriers	Yes	Yes	Yes	Yes	Yes	Yes	CVD, AD genetics	Murdock D.G.; Bradford Y.; Schnetz-Boutaud N.; Mayo P.; Allen M.J.; D'Aoust L.N.; Liang X.; Mitchell S.L.; Zuchner S.; Small G.W.; Gilbert J.R.; Pericak-Vance M.A.; Haines J.L.	2013	Article	Scopus, PubMed	2013	PLoS ONE	8	12	e82194				8	10.1371/journal.pone.0082194	https://www.scopus.com/inward/record.uri?eid=2-s2.0-84892590902&doi=10.1371%2fjournal.pone.0082194&partnerID=40&md5=fb677b85149c625911e4a9d57c98353a		24349219	English
Akadam-Teker B.; Kurnaz O.; Coskunpinar E.; Daglar-Aday A.; Kucukhuseyin O.; Cakmak H.A.; Teker E.; Bugra Z.; Ozturk O.; Yilmaz-Aydogan H.	Akadam-Teker, Basak (49662945700); Kurnaz, Ozlem (17135051100); Coskunpinar, Ender (36169251000); Daglar-Aday, Aynur (57267513200); Kucukhuseyin, Ozlem (28167476100); Cakmak, Huseyin Altug (36522223300); Teker, Erhan (55790726300); Bugra, Zehra (6602219203); Ozturk, Oguz (57581659900); Yilmaz-Aydogan, Hulya (43362008200)	49662945700; 17135051100; 36169251000; 57267513200; 28167476100; 36522223300; 55790726300; 6602219203; 57581659900; 43362008200	The effects of age and gender on the relationship between HMGCR promoter-911 SNP (rs33761740) and serum lipids in patients with coronary heart disease	Yes	Yes	Yes	Yes	Yes	Yes	CVD, lipids	Akadam-Teker B.; Kurnaz O.; Coskunpinar E.; Daglar-Aday A.; Kucukhuseyin O.; Cakmak H.A.; Teker E.; Bugra Z.; Ozturk O.; Yilmaz-Aydogan H.	2013	Article	Scopus	2013	Gene	528	2		93	98	5	12	10.1016/j.gene.2013.07.056	https://www.scopus.com/inward/record.uri?eid=2-s2.0-84883052650&doi=10.1016%2fj.gene.2013.07.056&partnerID=40&md5=f19acc9e68227a58a05301f18d69efab		23933271	English
Ferrari R, Dawoodi S, Raju M, Thumma A, Hynan LS, Maasumi SH, Reisch JS, O'Bryant S, Jenkins M, Barber R, Momeni P.			Androgen receptor gene and sex-specific Alzheimer's disease	No	Yes	Yes	Yes	Yes	No		Ferrari R, Dawoodi S, Raju M, Thumma A, Hynan LS, Maasumi SH, Reisch JS, O'Bryant S, Jenkins M, Barber R, Momeni P.	2013	Article	PubMed	2013	Neurobiol Aging								10.1016/j.neurobiolaging.2013.02.017			23545426
Zhu Y.; Voruganti V.S.; Lin J.; Matsuguchi T.; Blackburn E.; Best L.G.; Lee E.T.; MacCluer J.W.; Cole S.A.; Zhao J.	Zhu, Yun (56502469000); Voruganti, V. Saroja (21740228900); Lin, Jue (7501725008); Matsuguchi, Tet (55909780800); Blackburn, Elizabeth (7103349740); Best, Lyle G. (7101801878); Lee, Elisa T. (7406968608); MacCluer, Jean W. (7004470809); Cole, Shelley A. (13309916000); Zhao, Jinying (7410314762)	56502469000; 21740228900; 7501725008; 55909780800; 7103349740; 7101801878; 7406968608; 7004470809; 13309916000; 7410314762	QTL mapping of leukocyte telomere length in American Indians: The strong heart family study	No	Yes	Yes	Yes	Yes	No		Zhu Y.; Voruganti V.S.; Lin J.; Matsuguchi T.; Blackburn E.; Best L.G.; Lee E.T.; MacCluer J.W.; Cole S.A.; Zhao J.	2013	Article	Scopus	2013	Aging	5	9		704	716	12	17	10.18632/aging.100600	https://www.scopus.com/inward/record.uri?eid=2-s2.0-84886785108&doi=10.18632%2faging.100600&partnerID=40&md5=92128cf8d72767a0a3fa1e1ce075f915	Impact Journals LLC	24036517	English
Tamashiro-Duran J.H.; Squarzoni P.; De Souza Duran F.L.; Curiati P.K.; Vallada H.P.; Buchpiguel C.A.; Lotufo P.A.; Wajngarten M.; Menezes P.R.; Scazufca M.; De Toledo Ferraz Alves T.C.; Busatto G.F.	Tamashiro-Duran, Jaqueline Hatsuko (37040186400); Squarzoni, Paula (55398012600); De Souza Duran, Fábio Luís (8895340300); Curiati, Pedro Kallas (26428001200); Vallada, Homero Pinto (7003742958); Buchpiguel, Carlos Alberto (36184935800); Lotufo, Paulo Andrade (7003331101); Wajngarten, Mauricio (7006363766); Menezes, Paulo Rossi (7005549815); Scazufca, Márcia (56914961700); De Toledo Ferraz Alves,…	37040186400; 55398012600; 8895340300; 26428001200; 7003742958; 36184935800; 7003331101; 7006363766; 7005549815; 56914961700; 34667543400; 7006962257	Cardiovascular risk in cognitively preserved elderlies is associated with glucose hypometabolism in the posterior cingulate cortex and precuneus regardless of brain atrophy and apolipoprotein gene variations	No	Yes	Yes	Yes	Yes	No		Tamashiro-Duran J.H.; Squarzoni P.; De Souza Duran F.L.; Curiati P.K.; Vallada H.P.; Buchpiguel C.A.; Lotufo P.A.; Wajngarten M.; Menezes P.R.; Scazufca M.; De Toledo Ferraz Alves T.C.; Busatto G.F.	2013	Article	Scopus	2013	Age	35	3		777	792	15	11	10.1007/s11357-012-9413-y	https://www.scopus.com/inward/record.uri?eid=2-s2.0-84880573451&doi=10.1007%2fs11357-012-9413-y&partnerID=40&md5=63c806a6d01df18290547af496b52e00		22544617	English
Yu C.-E.; Cudaback E.; Foraker J.; Thomson Z.; Leong L.; Lutz F.; Gill J.A.; Saxton A.; Kraemer B.; Navas P.; Keene C.D.; Montine T.; Bekris L.M.	Yu, Chang-En (7404976880); Cudaback, Eiron (13410764300); Foraker, Jessica (9236488400); Thomson, Zachary (55936823000); Leong, Lesley (55486743000); Lutz, Franziska (54923162100); Gill, James Anthony (55936644200); Saxton, Aleen (55936836200); Kraemer, Brian (7006420006); Navas, Patrick (7005719416); Keene, C. Dirk (6603911260); Montine, Thomas (7005231121); Bekris, Lynn M. (6602569650)	7404976880; 13410764300; 9236488400; 55936823000; 55486743000; 54923162100; 55936644200; 55936836200; 7006420006; 7005719416; 6603911260; 7005231121; 6602569650	Epigenetic signature and enhancer activity of the human APOE gene	No	Yes	Yes	No				Yu C.-E.; Cudaback E.; Foraker J.; Thomson Z.; Leong L.; Lutz F.; Gill J.A.; Saxton A.; Kraemer B.; Navas P.; Keene C.D.; Montine T.; Bekris L.M.	2013	Article	Scopus	2013	Human Molecular Genetics	22	24	ddt354	5036	5047	11	58	10.1093/hmg/ddt354	https://www.scopus.com/inward/record.uri?eid=2-s2.0-84888157018&doi=10.1093%2fhmg%2fddt354&partnerID=40&md5=c84e0acfd61ee5b9cc303c22681a3ab4		23892237	English
Uusvaara J, Pitkala KH, Kautiainen H, Tilvis RS, Strandberg TE.			Detailed cognitive function and use of drugs with anticholinergic properties in older people: a community-based cross-sectional study	No	Yes	Yes	No				Uusvaara J, Pitkala KH, Kautiainen H, Tilvis RS, Strandberg TE.	2013	Article	PubMed	2013	Drugs Aging								10.1007/s40266-013-0055-2			23361527
Busch JI, Martinez-Lage M, Ashbridge E, Grossman M, Van Deerlin VM, Hu F, Lee VM, Trojanowski JQ, Chen-Plotkin AS.			Expression of TMEM106B, the frontotemporal lobar degeneration-associated protein, in normal and diseased human brain	No	Yes	Yes	No				Busch JI, Martinez-Lage M, Ashbridge E, Grossman M, Van Deerlin VM, Hu F, Lee VM, Trojanowski JQ, Chen-Plotkin AS.	2013	Article	PubMed	2013	Acta Neuropathol Commun								10.1186/2051-5960-1-36			24252750
Feng PM, Chen W, Lin H, Chou KC.			iHSP-PseRAAAC: Identifying the heat shock protein families using pseudo reduced amino acid alphabet composition	No	Yes	Yes	No				Feng PM, Chen W, Lin H, Chou KC.	2013	Article	PubMed	2013	Anal Biochem								10.1016/j.ab.2013.05.024			23756733
Hek K, Demirkan A, Lahti J, Terracciano A, Teumer A, Cornelis MC, Amin N, Bakshis E, Baumert J, Ding J, Liu Y, Marciante K, Meirelles O, Nalls MA, Sun YV, Vogelzangs N, Yu L, Bandinelli S, Benjamin EJ, Bennett DA, Boomsma D, Cannas A, Coker LH, de Geus E, De Jager PL, Diez-Roux AV, Purcell S, Hu FB, Rimma EB, Hunter DJ, Jensen MK, Curhan G, Rice K, Penman AD, Rotter JI, Sotoodehnia N, Emeny R, Er…			A genome-wide association study of depressive symptoms	No	Yes	Yes	No				Hek K, Demirkan A, Lahti J, Terracciano A, Teumer A, Cornelis MC, Amin N, Bakshis E, Baumert J, Ding J, Liu Y, Marciante K, Meirelles O, Nalls MA, Sun YV, Vogelzangs N, Yu L, Bandinelli S, Benjamin EJ, Bennett DA, Boomsma D, Cannas A, Coker LH, de Geus E, De Jager PL, Diez-Roux AV, Purcell S, Hu FB, Rimma EB, Hunter DJ, Jensen MK, Curhan G, Rice K, Penman AD, Rotter JI, Sotoodehnia N, Emeny R, Er…	2013	Article	PubMed	2013	Biol Psychiatry								10.1016/j.biopsych.2012.09.033			23290196
Blair D.R.; Lyttle C.S.; Mortensen J.M.; Bearden C.F.; Jensen A.B.; Khiabanian H.; Melamed R.; Rabadan R.; Bernstam E.V.; Brunak Sø.; Jensen L.J.; Nicolae D.; Shah N.H.; Grossman R.L.; Cox N.J.; White K.P.; Rzhetsky A.	Blair, David R. (7202955592); Lyttle, Christopher S. (57196495575); Mortensen, Jonathan M. (55805664400); Bearden, Charles F. (55694292900); Jensen, Anders Boeck (55891551600); Khiabanian, Hossein (27368127000); Melamed, Rachel (14018246400); Rabadan, Raul (15071174300); Bernstam, Elmer V. (6602624293); Brunak, Søren (7005477388); Jensen, Lars Juhl (35548941900); Nicolae, Dan (57195618876); Shah,…	7202955592; 57196495575; 55805664400; 55694292900; 55891551600; 27368127000; 14018246400; 15071174300; 6602624293; 7005477388; 35548941900; 57195618876; 7401823709; 26642959500; 57195132724; 55574242899; 35465167600	XA nondegenerate code of deleterious variants in mendelian loci contributes to complex disease risk	No	Yes	Yes	No				Blair D.R.; Lyttle C.S.; Mortensen J.M.; Bearden C.F.; Jensen A.B.; Khiabanian H.; Melamed R.; Rabadan R.; Bernstam E.V.; Brunak Sø.; Jensen L.J.; Nicolae D.; Shah N.H.; Grossman R.L.; Cox N.J.; White K.P.; Rzhetsky A.	2013	Article	Scopus	2013	Cell	155	1		X70	80	10	159	10.1016/j.cell.2013.08.030	https://www.scopus.com/inward/record.uri?eid=2-s2.0-84884890589&doi=10.1016%2fj.cell.2013.08.030&partnerID=40&md5=b175e66e49ec4f936421001702aebcf8	Elsevier B.V.	24074861	English
Grarup N.; Sulem P.; Sandholt C.H.; Thorleifsson G.; Ahluwalia T.S.; Steinthorsdottir V.; Bjarnason H.; Gudbjartsson D.F.; Magnusson O.T.; Sparsø T.; Albrechtsen A.; Kong A.; Masson G.; Tian G.; Cao H.; Nie C.; Kristiansen K.; Husemoen L.L.; Thuesen B.; Li Y.; Nielsen R.; Linneberg A.; Olafsson I.; Eyjolfsson G.I.; Jørgensen T.; Wang J.; Hansen T.; Thorsteinsdottir U.; Stefánsson K.; Pedersen O.	Grarup, Niels (15759864800); Sulem, Patrick (8206444500); Sandholt, Camilla H. (36146192100); Thorleifsson, Gudmar (7003411255); Ahluwalia, Tarunveer S. (23097179800); Steinthorsdottir, Valgerdur (57210562055); Bjarnason, Helgi (58337587100); Gudbjartsson, Daniel F. (6602358994); Magnusson, Olafur T. (7005437427); Sparsø, Thomas (14621861400); Albrechtsen, Anders (23032972200); Kong, Augustine (3…	15759864800; 8206444500; 36146192100; 7003411255; 23097179800; 57210562055; 58337587100; 6602358994; 7005437427; 14621861400; 23032972200; 34667880600; 8121805400; 51864819500; 55781691200; 56147731800; 7102589497; 6507212941; 57211450599; 23766780600; 56008936500; 55624798600; 6603690827; 6508184874; 57203072655; 55552724800; 7401667966; 6602988969; 7005997553; 35373396900	Genetic Architecture of Vitamin B12 and Folate Levels Uncovered Applying Deeply Sequenced Large Datasets	No	Yes	Yes	No				Grarup N.; Sulem P.; Sandholt C.H.; Thorleifsson G.; Ahluwalia T.S.; Steinthorsdottir V.; Bjarnason H.; Gudbjartsson D.F.; Magnusson O.T.; Sparsø T.; Albrechtsen A.; Kong A.; Masson G.; Tian G.; Cao H.; Nie C.; Kristiansen K.; Husemoen L.L.; Thuesen B.; Li Y.; Nielsen R.; Linneberg A.; Olafsson I.; Eyjolfsson G.I.; Jørgensen T.; Wang J.; Hansen T.; Thorsteinsdottir U.; Stefánsson K.; Pedersen O.	2013	Article	Scopus	2013	PLoS Genetics	9	6	e1003530				114	10.1371/journal.pgen.1003530	https://www.scopus.com/inward/record.uri?eid=2-s2.0-84879639524&doi=10.1371%2fjournal.pgen.1003530&partnerID=40&md5=2ff6d07f81e82424490dcc5c033362de		23754956	English
Den Hoed M.; Eijgelsheim M.; Esko T.; Brundel B.J.J.M.; Peal D.S.; Evans D.M.; Nolte I.M.; Segrè A.V.; Holm H.; Handsaker R.E.; Westra H.-J.; Johnson T.; Isaacs A.; Yang J.; Lundby A.; Zhao J.H.; Kim Y.J.; Go M.J.; Almgren P.; Bochud M.; Boucher G.; Cornalis M.C.; Gudbjartsson D.; Hadley D.; Van Der Harst P.; Hayward C.; Den Heijer M.; Igl W.; Jackson A.U.; Kutalik Z.; Luan J.; Kemp J.P.; Kristia…	Den Hoed, Marcel (25224878400); Eijgelsheim, Mark (57200296851); Esko, Tõnu (26648246800); Brundel, Bianca J.J.M. (8081622400); Peal, David S. (35765890000); Evans, David M. (7601570762); Nolte, Ilja M. (7102054770); Segrè, Ayellet V. (57202559193); Holm, Hilma (57205701841); Handsaker, Robert E. (24764507800); Westra, Harm-Jan (57210179515); Johnson, Toby (7404019093); Isaacs, Aaron (15135621700…	25224878400; 57200296851; 26648246800; 8081622400; 35765890000; 7601570762; 7102054770; 57202559193; 57205701841; 24764507800; 57210179515; 7404019093; 15135621700; 35091663300; 14018272600; 7410311266; 55565373200; 24075875100; 6701896858; 6602159493; 36553997600; 57215630826; 6602358994; 56488443700; 6602378288; 35369845200; 8708167200; 57215632922; 7402785538; 35239982300; 7005172964; 36993915…	Identification of heart rate-associated loci and their effects on cardiac conduction and rhythm disorders	No	Yes	No					Den Hoed M.; Eijgelsheim M.; Esko T.; Brundel B.J.J.M.; Peal D.S.; Evans D.M.; Nolte I.M.; Segrè A.V.; Holm H.; Handsaker R.E.; Westra H.-J.; Johnson T.; Isaacs A.; Yang J.; Lundby A.; Zhao J.H.; Kim Y.J.; Go M.J.; Almgren P.; Bochud M.; Boucher G.; Cornalis M.C.; Gudbjartsson D.; Hadley D.; Van Der Harst P.; Hayward C.; Den Heijer M.; Igl W.; Jackson A.U.; Kutalik Z.; Luan J.; Kemp J.P.; Kristia…	2013	Article	Scopus	2013	Nature Genetics	45	6		621	631	10	240	10.1038/ng.2610	https://www.scopus.com/inward/record.uri?eid=2-s2.0-84878726099&doi=10.1038%2fng.2610&partnerID=40&md5=a63d7c8dd31ccea4cca2d9208a0a4f11		23583979	English
Zhang L, Zhao H, Zhang X, Chen L, Zhao X, Bai X, Zhang J.			Nobiletin protects against cerebral ischemia via activating the p-Akt, p-CREB, BDNF and Bcl-2 pathway and ameliorating BBB permeability in rat	No	Yes	No					Zhang L, Zhao H, Zhang X, Chen L, Zhao X, Bai X, Zhang J.	2013	Article	PubMed	2013	Brain Res Bull								10.1016/j.brainresbull.2013.04.009			23644141
Wagner S, Willenbrock S, Nolte I, Murua Escobar H.			Comparison of non-coding RNAs in human and canine cancer	No	Yes	No					Wagner S, Willenbrock S, Nolte I, Murua Escobar H.	2013	Article	PubMed	2013	Front Genet								10.3389/fgene.2013.00046			23579348
Hayden MR, Banks WA, Shah GN, Gu Z, Sowers JR.			Cardiorenal metabolic syndrome and diabetic cognopathy	No	No						Hayden MR, Banks WA, Shah GN, Gu Z, Sowers JR.	2013	Article	PubMed	2013	Cardiorenal Med								10.1159/000357113			24474955
Rueda N.; Flórez J.; Martínez-Cué C.	Rueda, Noemí (23390097000); Flórez, Jesús (37080315900); Martínez-Cué, Carmen (55922553900)	23390097000; 37080315900; 55922553900	Apoptosis in Down's syndrome: Lessons from studies of human and mouse models	No	No						Rueda N.; Flórez J.; Martínez-Cué C.	2013	Article	Scopus	2013	Apoptosis	18	2		121	134	13	18	10.1007/s10495-012-0785-3	https://www.scopus.com/inward/record.uri?eid=2-s2.0-84877149869&doi=10.1007%2fs10495-012-0785-3&partnerID=40&md5=95029a4a10f6b8530e7e78a5d6572dba		23224708	English
Hofman A.; Murad S.D.; Van Duijn C.M.; Franco O.H.; Goedegebure A.; Arfan Ikram M.; Klaver C.C.W.; Nijsten T.E.C.; Peeters R.P.; Stricker B.H.C.; Tiemeier H.W.; Uitterlinden A.G.; Vernooij M.W.	Hofman, Albert (57190078722); Murad, Sarwa Darwish (7006632326); Van Duijn, Cornelia M. (36037246700); Franco, Oscar H. (24553920400); Goedegebure, André (6507548477); Arfan Ikram, M. (57189595440); Klaver, Caroline C. W. (6701792190); Nijsten, Tamar E. C. (6603394382); Peeters, Robin P. (7004992067); Stricker, Bruno H. Ch. (35380220500); Tiemeier, Henning W. (6603547661); Uitterlinden, André G. …	57190078722; 7006632326; 36037246700; 24553920400; 6507548477; 57189595440; 6701792190; 6603394382; 7004992067; 35380220500; 6603547661; 35231615000; 57203072469	The rotterdam study: 2014 objectives and design update	No	No						Hofman A.; Murad S.D.; Van Duijn C.M.; Franco O.H.; Goedegebure A.; Arfan Ikram M.; Klaver C.C.W.; Nijsten T.E.C.; Peeters R.P.; Stricker B.H.C.; Tiemeier H.W.; Uitterlinden A.G.; Vernooij M.W.	2013	Article	Scopus	2013	European Journal of Epidemiology	28	11		889	926	37	288	10.1007/s10654-013-9866-z	https://www.scopus.com/inward/record.uri?eid=2-s2.0-84890555012&doi=10.1007%2fs10654-013-9866-z&partnerID=40&md5=c091bb04ec668f773acfa81a09d41f47		24258680	English
Escott-Price V, Bellenguez C, Wang LS, Choi SH, Harold D, Jones L, Holmans P, Gerrish A, Vedernikov A, Richards A, DeStefano AL, Lambert JC, Ibrahim-Verbaas CA, Naj AC, Sims R, Jun G, Bis JC, Beecham GW, Grenier-Boley B, Russo G, Thornton-Wells TA, Denning N, Smith AV, Chouraki V, Thomas C, Ikram MA, Zelenika D, Vardarajan BN, Kamatani Y, Lin CF, Schmidt H, Kunkle B, Dunstan ML, Vronskaya M; Unit…			Gene-wide analysis detects two new susceptibility genes for Alzheimer's disease	Yes	Yes	Yes	Yes	Yes	Yes	AD GWAS	Escott-Price V, Bellenguez C, Wang LS, Choi SH, Harold D, Jones L, Holmans P, Gerrish A, Vedernikov A, Richards A, DeStefano AL, Lambert JC, Ibrahim-Verbaas CA, Naj AC, Sims R, Jun G, Bis JC, Beecham GW, Grenier-Boley B, Russo G, Thornton-Wells TA, Denning N, Smith AV, Chouraki V, Thomas C, Ikram MA, Zelenika D, Vardarajan BN, Kamatani Y, Lin CF, Schmidt H, Kunkle B, Dunstan ML, Vronskaya M; Unit…	2014	Article	PubMed	2014	PLoS One								10.1371/journal.pone.0094661			24922517
Rusanen M, Kivipelto M, Levälahti E, Laatikainen T, Tuomilehto J, Soininen H, Ngandu T.			Heart diseases and long-term risk of dementia and Alzheimer's disease: a population-based CAIDE study	Yes	Yes	Yes	Yes	Yes	Yes	CVD risk on dementia	Rusanen M, Kivipelto M, Levälahti E, Laatikainen T, Tuomilehto J, Soininen H, Ngandu T.	2014	Article	PubMed	2014	J Alzheimers Dis								10.3233/JAD-132363			24825565
Rondina JM, Squarzoni P, Souza-Duran FL, Tamashiro-Duran JH, Scazufca M, Menezes PR, Vallada H, Lotufo PA, de Toledo Ferraz Alves TC, Busatto Filho G.			Framingham Coronary Heart Disease Risk Score Can be Predicted from Structural Brain Images in Elderly Subjects	Yes	Yes	Yes	Yes	Yes	Yes	CVD risk on dementia	Rondina JM, Squarzoni P, Souza-Duran FL, Tamashiro-Duran JH, Scazufca M, Menezes PR, Vallada H, Lotufo PA, de Toledo Ferraz Alves TC, Busatto Filho G.	2014	Article	PubMed	2014	Front Aging Neurosci								10.3389/fnagi.2014.00300			25520654
Liu G.; Yao L.; Liu J.; Jiang Y.; Ma G.; Chen Z.; Li K.	Liu, Guiyou (55669282600); Yao, Lifen (23483022700); Liu, Jiafeng (55799377500); Jiang, Yongshuai (35186139800); Ma, Guoda (55641935000); Chen, Zugen (7409486409); Li, Keshen (23482145100)	55669282600; 23483022700; 55799377500; 35186139800; 55641935000; 7409486409; 23482145100	Cardiovascular disease contributes to Alzheimer's disease: Evidence from large-scale genome-wide association studies	Yes	Yes	Yes	Yes	Yes	Yes	CVD risk on dementia	Liu G.; Yao L.; Liu J.; Jiang Y.; Ma G.; Chen Z.; Li K.	2014	Article	Scopus, PubMed	2014	Neurobiology of Aging	35	4		786	792	6	89	10.1016/j.neurobiolaging.2013.10.084	https://www.scopus.com/inward/record.uri?eid=2-s2.0-84891371879&doi=10.1016%2fj.neurobiolaging.2013.10.084&partnerID=40&md5=8e9cba72da607519faebfd93ece31fe8	Elsevier Inc.	24231519	English
Peloso GM, Auer PL, Bis JC, Voorman A, Morrison AC, Stitziel NO, Brody JA, Khetarpal SA, Crosby JR, Fornage M, Isaacs A, Jakobsdottir J, Feitosa MF, Davies G, Huffman JE, Manichaikul A, Davis B, Lohman K, Joon AY, Smith AV, Grove ML, Zanoni P, Redon V, Demissie S, Lawson K, Peters U, Carlson C, Jackson RD, Ryckman KK, Mackey RH, Robinson JG, Siscovick DS, Schreiner PJ, Mychaleckyj JC, Pankow JS, …			Association of low-frequency and rare coding-sequence variants with blood lipids and coronary heart disease in 56,000 whites and blacks	Yes	Yes	Yes	Yes	Yes	Yes	lipids	Peloso GM, Auer PL, Bis JC, Voorman A, Morrison AC, Stitziel NO, Brody JA, Khetarpal SA, Crosby JR, Fornage M, Isaacs A, Jakobsdottir J, Feitosa MF, Davies G, Huffman JE, Manichaikul A, Davis B, Lohman K, Joon AY, Smith AV, Grove ML, Zanoni P, Redon V, Demissie S, Lawson K, Peters U, Carlson C, Jackson RD, Ryckman KK, Mackey RH, Robinson JG, Siscovick DS, Schreiner PJ, Mychaleckyj JC, Pankow JS, …	2014	Article	PubMed	2014	Am J Hum Genet								10.1016/j.ajhg.2014.01.009			24507774
Aung HH, Tsoukalas A, Rutledge JC, Tagkopoulos I.			A systems biology analysis of brain microvascular endothelial cell lipotoxicity	Yes	Yes	Yes	Yes	Yes	Yes	vascular	Aung HH, Tsoukalas A, Rutledge JC, Tagkopoulos I.	2014	Article	PubMed	2014	BMC Syst Biol								10.1186/1752-0509-8-80			24993133
Atadzhanov M, Mwaba MH, Mukomena PN, Lakhi S, Mwaba P, Rayaprolu S, Meschia JF, Ross OA.			Frequency of APOE, MTHFR and ACE polymorphisms in the Zambian population	No	Yes	Yes	Yes	Yes	No		Atadzhanov M, Mwaba MH, Mukomena PN, Lakhi S, Mwaba P, Rayaprolu S, Meschia JF, Ross OA.	2014	Article	PubMed	2014	BMC Res Notes								10.1186/1756-0500-7-194			24679048
Bana L, Minniti S, Salvati E, Sesana S, Zambelli V, Cagnotto A, Orlando A, Cazzaniga E, Zwart R, Scheper W, Masserini M, Re F.			Liposomes bi-functionalized with phosphatidic acid and an ApoE-derived peptide affect Aβ aggregation features and cross the blood-brain-barrier: implications for therapy of Alzheimer disease	No	Yes	Yes	Yes	Yes	No		Bana L, Minniti S, Salvati E, Sesana S, Zambelli V, Cagnotto A, Orlando A, Cazzaniga E, Zwart R, Scheper W, Masserini M, Re F.	2014	Article	PubMed	2014	Nanomedicine								10.1016/j.nano.2013.12.001			24333591
Davies HA, Wilkinson MC, Gibson RP, Middleton DA.			Expression and purification of the aortic amyloid polypeptide medin	No	Yes	Yes	Yes	Yes	No		Davies HA, Wilkinson MC, Gibson RP, Middleton DA.	2014	Article	PubMed	2014	Protein Expr Purif								10.1016/j.pep.2014.02.009			24602872
Hettiarachchi N, Dallas M, Al-Owais M, Griffiths H, Hooper N, Scragg J, Boyle J, Peers C.			Heme oxygenase-1 protects against Alzheimer's amyloid-β(1-42)-induced toxicity via carbon monoxide production	No	Yes	Yes	Yes	Yes	No		Hettiarachchi N, Dallas M, Al-Owais M, Griffiths H, Hooper N, Scragg J, Boyle J, Peers C.	2014	Article	PubMed	2014	Cell Death Dis								10.1038/cddis.2014.529			25501830
Freese C, Reinhardt S, Hefner G, Unger RE, Kirkpatrick CJ, Endres K.			A novel blood-brain barrier co-culture system for drug targeting of Alzheimer's disease: establishment by using acitretin as a model drug	No	Yes	Yes	Yes	No			Freese C, Reinhardt S, Hefner G, Unger RE, Kirkpatrick CJ, Endres K.	2014	Article	PubMed	2014	PLoS One								10.1371/journal.pone.0091003			24608847
Kulminski AM, Arbeev KG, Culminskaya I, Arbeeva L, Ukraintseva SV, Stallard E, Christensen K, Schupf N, Province MA, Yashin AI.			Age, gender, and cancer but not neurodegenerative and cardiovascular diseases strongly modulate systemic effect of the Apolipoprotein E4 allele on lifespan	No	Yes	Yes	No				Kulminski AM, Arbeev KG, Culminskaya I, Arbeeva L, Ukraintseva SV, Stallard E, Christensen K, Schupf N, Province MA, Yashin AI.	2014	Article	PubMed	2014	PLoS Genet								10.1371/journal.pgen.1004141			24497847
Mazzotti DR, Singulane CC, Ota VK, Rodrigues TP, Furuya TK, de Souza FJ, Cordeiro BG, de Oliveira Amaral CM, Chen ES, Jacomini A, de Arruda Cardoso Smith M, Borsatto-Galera B.			Association of APOE, GCPII and MMP9 polymorphisms with common diseases and lipid levels in an older adult/elderly cohort	No	Yes	Yes	No				Mazzotti DR, Singulane CC, Ota VK, Rodrigues TP, Furuya TK, de Souza FJ, Cordeiro BG, de Oliveira Amaral CM, Chen ES, Jacomini A, de Arruda Cardoso Smith M, Borsatto-Galera B.	2014	Article	PubMed	2014	Gene								10.1016/j.gene.2013.11.040			24291031
Baumert J, Huang J, McKnight B, Sabater-Lleal M, Steri M, Chu AY, Trompet S, Lopez LM, Fornage M, Teumer A, Tang W, Rudnicka AR, Mälarstig A, Hottenga JJ, Kavousi M, Lahti J, Tanaka T, Hayward C, Huffman JE, Morange PE, Rose LM, Basu S, Rumley A, Stott DJ, Buckley BM, de Craen AJ, Sanna S, Masala M, Biffar R, Homuth G, Silveira A, Sennblad B, Goel A, Watkins H, Müller-Nurasyid M, Rückerl R, Taylo…			No evidence for genome-wide interactions on plasma fibrinogen by smoking, alcohol consumption and body mass index: results from meta-analyses of 80,607 subjects	No	Yes	Yes	No				Baumert J, Huang J, McKnight B, Sabater-Lleal M, Steri M, Chu AY, Trompet S, Lopez LM, Fornage M, Teumer A, Tang W, Rudnicka AR, Mälarstig A, Hottenga JJ, Kavousi M, Lahti J, Tanaka T, Hayward C, Huffman JE, Morange PE, Rose LM, Basu S, Rumley A, Stott DJ, Buckley BM, de Craen AJ, Sanna S, Masala M, Biffar R, Homuth G, Silveira A, Sennblad B, Goel A, Watkins H, Müller-Nurasyid M, Rückerl R, Taylo…	2014	Article	PubMed	2014	PLoS One								10.1371/journal.pone.0111156			25551457
Nalls MA, Pankratz N, Lill CM, Do CB, Hernandez DG, Saad M, DeStefano AL, Kara E, Bras J, Sharma M, Schulte C, Keller MF, Arepalli S, Letson C, Edsall C, Stefansson H, Liu X, Pliner H, Lee JH, Cheng R; International Parkinson's Disease Genomics Consortium (IPDGC); Parkinson's Study Group (PSG) Parkinson's Research: The Organized GENetics Initiative (PROGENI); 23andMe; GenePD; NeuroGenetics Resear…			Large-scale meta-analysis of genome-wide association data identifies six new risk loci for Parkinson's disease	No	Yes	Yes	No				Nalls MA, Pankratz N, Lill CM, Do CB, Hernandez DG, Saad M, DeStefano AL, Kara E, Bras J, Sharma M, Schulte C, Keller MF, Arepalli S, Letson C, Edsall C, Stefansson H, Liu X, Pliner H, Lee JH, Cheng R; International Parkinson's Disease Genomics Consortium (IPDGC); Parkinson's Study Group (PSG) Parkinson's Research: The Organized GENetics Initiative (PROGENI); 23andMe; GenePD; NeuroGenetics Resear…	2014	Article	PubMed	2014	Nat Genet								10.1038/ng.3043			25064009
Loth DW, Soler Artigas M, Gharib SA, Wain LV, Franceschini N, Koch B, Pottinger TD, Smith AV, Duan Q, Oldmeadow C, Lee MK, Strachan DP, James AL, Huffman JE, Vitart V, Ramasamy A, Wareham NJ, Kaprio J, Wang XQ, Trochet H, Kähönen M, Flexeder C, Albrecht E, Lopez LM, de Jong K, Thyagarajan B, Alves AC, Enroth S, Omenaas E, Joshi PK, Fall T, Viñuela A, Launer LJ, Loehr LR, Fornage M, Li G, Wilk JB,…			Genome-wide association analysis identifies six new loci associated with forced vital capacity	No	Yes	Yes	No				Loth DW, Soler Artigas M, Gharib SA, Wain LV, Franceschini N, Koch B, Pottinger TD, Smith AV, Duan Q, Oldmeadow C, Lee MK, Strachan DP, James AL, Huffman JE, Vitart V, Ramasamy A, Wareham NJ, Kaprio J, Wang XQ, Trochet H, Kähönen M, Flexeder C, Albrecht E, Lopez LM, de Jong K, Thyagarajan B, Alves AC, Enroth S, Omenaas E, Joshi PK, Fall T, Viñuela A, Launer LJ, Loehr LR, Fornage M, Li G, Wilk JB,…	2014	Article	PubMed	2014	Nat Genet								10.1038/ng.3011			24929828
He YH, Lu X, Bi MX, Yang LQ, Xu LY, Kong QP.			The reduction of vascular disease risk mutations contributes to longevity in the Chinese population	No	Yes	Yes	No				He YH, Lu X, Bi MX, Yang LQ, Xu LY, Kong QP.	2014	Article	PubMed	2014	Meta Gene								10.1016/j.mgene.2014.09.010			25606459
Chouraki V, De Bruijn RF, Chapuis J, Bis JC, Reitz C, Schraen S, Ibrahim-Verbaas CA, Grenier-Boley B, Delay C, Rogers R, Demiautte F, Mounier A, Fitzpatrick AL; Alzheimer's Disease Neuroimaging Initiative; Berr C, Dartigues JF, Uitterlinden AG, Hofman A, Breteler M, Becker JT, Lathrop M, Schupf N, Alpérovitch A, Mayeux R, van Duijn CM, Buée L, Amouyel P, Lopez OL, Ikram MA, Tzourio C, Lambert JC.			A genome-wide association meta-analysis of plasma Aβ peptides concentrations in the elderly	No	Yes	Yes	No				Chouraki V, De Bruijn RF, Chapuis J, Bis JC, Reitz C, Schraen S, Ibrahim-Verbaas CA, Grenier-Boley B, Delay C, Rogers R, Demiautte F, Mounier A, Fitzpatrick AL; Alzheimer's Disease Neuroimaging Initiative; Berr C, Dartigues JF, Uitterlinden AG, Hofman A, Breteler M, Becker JT, Lathrop M, Schupf N, Alpérovitch A, Mayeux R, van Duijn CM, Buée L, Amouyel P, Lopez OL, Ikram MA, Tzourio C, Lambert JC.	2014	Article	PubMed	2014	Mol Psychiatry								10.1038/mp.2013.185			24535457
Ferrari R, Hernandez DG, Nalls MA, Rohrer JD, Ramasamy A, Kwok JB, Dobson-Stone C, Brooks WS, Schofield PR, Halliday GM, Hodges JR, Piguet O, Bartley L, Thompson E, Haan E, Hernández I, Ruiz A, Boada M, Borroni B, Padovani A, Cruchaga C, Cairns NJ, Benussi L, Binetti G, Ghidoni R, Forloni G, Galimberti D, Fenoglio C, Serpente M, Scarpini E, Clarimón J, Lleó A, Blesa R, Waldö ML, Nilsson K, Nilsso…			Frontotemporal dementia and its subtypes: a genome-wide association study	No	Yes	Yes	No				Ferrari R, Hernandez DG, Nalls MA, Rohrer JD, Ramasamy A, Kwok JB, Dobson-Stone C, Brooks WS, Schofield PR, Halliday GM, Hodges JR, Piguet O, Bartley L, Thompson E, Haan E, Hernández I, Ruiz A, Boada M, Borroni B, Padovani A, Cruchaga C, Cairns NJ, Benussi L, Binetti G, Ghidoni R, Forloni G, Galimberti D, Fenoglio C, Serpente M, Scarpini E, Clarimón J, Lleó A, Blesa R, Waldö ML, Nilsson K, Nilsso…	2014	Article	PubMed	2014	Lancet Neurol								10.1016/S1474-4422(14)70065-1			24943344
Tang W, Kowgier M, Loth DW, Soler Artigas M, Joubert BR, Hodge E, Gharib SA, Smith AV, Ruczinski I, Gudnason V, Mathias RA, Harris TB, Hansel NN, Launer LJ, Barnes KC, Hansen JG, Albrecht E, Aldrich MC, Allerhand M, Barr RG, Brusselle GG, Couper DJ, Curjuric I, Davies G, Deary IJ, Dupuis J, Fall T, Foy M, Franceschini N, Gao W, Gläser S, Gu X, Hancock DB, Heinrich J, Hofman A, Imboden M, Ingelsso…			Large-scale genome-wide association studies and meta-analyses of longitudinal change in adult lung function	No	Yes	Yes	No				Tang W, Kowgier M, Loth DW, Soler Artigas M, Joubert BR, Hodge E, Gharib SA, Smith AV, Ruczinski I, Gudnason V, Mathias RA, Harris TB, Hansel NN, Launer LJ, Barnes KC, Hansen JG, Albrecht E, Aldrich MC, Allerhand M, Barr RG, Brusselle GG, Couper DJ, Curjuric I, Davies G, Deary IJ, Dupuis J, Fall T, Foy M, Franceschini N, Gao W, Gläser S, Gu X, Hancock DB, Heinrich J, Hofman A, Imboden M, Ingelsso…	2014	Article	PubMed	2014	PLoS One								10.1371/journal.pone.0100776			24983941
Bihlmeyer NA, Brody JA, Smith AV, Lunetta KL, Nalls M, Smith JA, Tanaka T, Davies G, Yu L, Mirza SS, Teumer A, Coresh J, Pankow JS, Franceschini N, Scaria A, Oshima J, Psaty BM, Gudnason V, Eiriksdottir G, Harris TB, Li H, Karasik D, Kiel DP, Garcia M, Liu Y, Faul JD, Kardia SL, Zhao W, Ferrucci L, Allerhand M, Liewald DC, Redmond P, Starr JM, De Jager PL, Evans DA, Direk N, Ikram MA, Uitterlinde…			Genetic diversity is a predictor of mortality in humans	No	Yes	Yes	No				Bihlmeyer NA, Brody JA, Smith AV, Lunetta KL, Nalls M, Smith JA, Tanaka T, Davies G, Yu L, Mirza SS, Teumer A, Coresh J, Pankow JS, Franceschini N, Scaria A, Oshima J, Psaty BM, Gudnason V, Eiriksdottir G, Harris TB, Li H, Karasik D, Kiel DP, Garcia M, Liu Y, Faul JD, Kardia SL, Zhao W, Ferrucci L, Allerhand M, Liewald DC, Redmond P, Starr JM, De Jager PL, Evans DA, Direk N, Ikram MA, Uitterlinde…	2014	Article	PubMed	2014	BMC Genet								10.1186/s12863-014-0159-7			25543667
Charton J, Gauriot M, Guo Q, Hennuyer N, Marechal X, Dumont J, Hamdane M, Pottiez V, Landry V, Sperandio O, Flipo M, Buee L, Staels B, Leroux F, Tang WJ, Deprez B, Deprez-Poulain R.			Imidazole-derived 2-[N-carbamoylmethyl-alkylamino]acetic acids, substrate-dependent modulators of insulin-degrading enzyme in amyloid-β hydrolysis	No	Yes	Yes	No				Charton J, Gauriot M, Guo Q, Hennuyer N, Marechal X, Dumont J, Hamdane M, Pottiez V, Landry V, Sperandio O, Flipo M, Buee L, Staels B, Leroux F, Tang WJ, Deprez B, Deprez-Poulain R.	2014	Article	PubMed	2014	Eur J Med Chem								10.1016/j.ejmech.2014.04.009			24735644
Hamilton JL, Brickman AM, Lang R, Byrd GS, Haines JL, Pericak-Vance MA, Manly JJ.			Relationship between depressive symptoms and cognition in older, non-demented African Americans	No	Yes	Yes	No				Hamilton JL, Brickman AM, Lang R, Byrd GS, Haines JL, Pericak-Vance MA, Manly JJ.	2014	Article	PubMed	2014	J Int Neuropsychol Soc								10.1017/S1355617714000423			24840093
Garatachea N, Emanuele E, Calero M, Fuku N, Arai Y, Abe Y, Murakami H, Miyachi M, Yvert T, Verde Z, Zea MA, Venturini L, Santiago C, Santos-Lozano A, Rodríguez-Romo G, Ricevuti G, Hirose N, Rábano A, Lucia A.			ApoE gene and exceptional longevity: Insights from three independent cohorts	No	Yes	Yes	No				Garatachea N, Emanuele E, Calero M, Fuku N, Arai Y, Abe Y, Murakami H, Miyachi M, Yvert T, Verde Z, Zea MA, Venturini L, Santiago C, Santos-Lozano A, Rodríguez-Romo G, Ricevuti G, Hirose N, Rábano A, Lucia A.	2014	Article	PubMed	2014	Exp Gerontol								10.1016/j.exger.2014.02.004			24534555
Li M, Luo XJ, Rietschel M, Lewis CM, Mattheisen M, Müller-Myhsok B, Jamain S, Leboyer M, Landén M, Thompson PM, Cichon S, Nöthen MM, Schulze TG, Sullivan PF, Bergen SE, Donohoe G, Morris DW, Hargreaves A, Gill M, Corvin A, Hultman C, Toga AW, Shi L, Lin Q, Shi H, Gan L, Meyer-Lindenberg A, Czamara D, Henry C, Etain B, Bis JC, Ikram MA, Fornage M, Debette S, Launer LJ, Seshadri S, Erk S, Walter H,…			Allelic differences between Europeans and Chinese for CREB1 SNPs and their implications in gene expression regulation, hippocampal structure and function, and bipolar disorder susceptibility	No	Yes	Yes	No				Li M, Luo XJ, Rietschel M, Lewis CM, Mattheisen M, Müller-Myhsok B, Jamain S, Leboyer M, Landén M, Thompson PM, Cichon S, Nöthen MM, Schulze TG, Sullivan PF, Bergen SE, Donohoe G, Morris DW, Hargreaves A, Gill M, Corvin A, Hultman C, Toga AW, Shi L, Lin Q, Shi H, Gan L, Meyer-Lindenberg A, Czamara D, Henry C, Etain B, Bis JC, Ikram MA, Fornage M, Debette S, Launer LJ, Seshadri S, Erk S, Walter H,…	2014	Article	PubMed	2014	Mol Psychiatry								10.1038/mp.2013.37			23568192
Dubal DB, Yokoyama JS, Zhu L, Broestl L, Worden K, Wang D, Sturm VE, Kim D, Klein E, Yu GQ, Ho K, Eilertson KE, Yu L, Kuro-o M, De Jager PL, Coppola G, Small GW, Bennett DA, Kramer JH, Abraham CR, Miller BL, Mucke L.			Life extension factor klotho enhances cognition	No	Yes	Yes	No				Dubal DB, Yokoyama JS, Zhu L, Broestl L, Worden K, Wang D, Sturm VE, Kim D, Klein E, Yu GQ, Ho K, Eilertson KE, Yu L, Kuro-o M, De Jager PL, Coppola G, Small GW, Bennett DA, Kramer JH, Abraham CR, Miller BL, Mucke L.	2014	Article	PubMed	2014	Cell Rep								10.1016/j.celrep.2014.03.076			24813892
Zhu Y, Yang J, Yeh F, Cole SA, Haack K, Lee ET, Howard BV, Zhao J.			Joint association of nicotinic acetylcholine receptor variants with abdominal obesity in American Indians: the Strong Heart Family Study	No	Yes	Yes	No				Zhu Y, Yang J, Yeh F, Cole SA, Haack K, Lee ET, Howard BV, Zhao J.	2014	Article	PubMed	2014	PLoS One								10.1371/journal.pone.0102220			25036316
Tindale L.C.; Leach S.; Ushey K.; Daley D.; Brooks-Wilson A.R.	Tindale, Lauren C. (55953811000); Leach, Stephen (14007254600); Ushey, Kevin (55164763300); Daley, Denise (8502316100); Brooks-Wilson, Angela R. (6701511300)	55953811000; 14007254600; 55164763300; 8502316100; 6701511300	Rare and common variants in the Apolipoprotein E gene in healthy oldest old	No	Yes	Yes	No				Tindale L.C.; Leach S.; Ushey K.; Daley D.; Brooks-Wilson A.R.	2014	Article	Scopus	2014	Neurobiology of Aging	35	3		7270	727000		13	10.1016/j.neurobiolaging.2013.09.010	https://www.scopus.com/inward/record.uri?eid=2-s2.0-84889579029&doi=10.1016%2fj.neurobiolaging.2013.09.010&partnerID=40&md5=5f8e93b7e54a8c700cd378458e5f8b51	Elsevier Inc.	24126160	English
Mielcarek M.; Inuabasi L.; Bondulich M.K.; Muller T.; Osborne G.F.; Franklin S.A.; Smith D.L.; Neueder A.; Rosinski J.; Rattray I.; Protti A.; Bates G.P.	Mielcarek, Michal (7003373406); Inuabasi, Linda (55948518000); Bondulich, Marie K. (55582513500); Muller, Thomas (57199870072); Osborne, Georgina F. (55948839800); Franklin, Sophie A. (54781238700); Smith, Donna L. (7410356859); Neueder, Andreas (22951033400); Rosinski, Jim (56241285900); Rattray, Ivan (24073701600); Protti, Andrea (25930563600); Bates, Gillian P. (35380748900)	7003373406; 55948518000; 55582513500; 57199870072; 55948839800; 54781238700; 7410356859; 22951033400; 56241285900; 24073701600; 25930563600; 35380748900	Dysfunction of the CNS-Heart Axis in Mouse Models of Huntington's Disease	No	Yes	Yes	No				Mielcarek M.; Inuabasi L.; Bondulich M.K.; Muller T.; Osborne G.F.; Franklin S.A.; Smith D.L.; Neueder A.; Rosinski J.; Rattray I.; Protti A.; Bates G.P.	2014	Article	Scopus	2014	PLoS Genetics	10	8	e1004550				80	10.1371/journal.pgen.1004550	https://www.scopus.com/inward/record.uri?eid=2-s2.0-84944718721&doi=10.1371%2fjournal.pgen.1004550&partnerID=40&md5=16dea23800de042c8f4d69a12fe2c385	Public Library of Science	25101683	English
Hellbach N, Weise SC, Vezzali R, Wahane SD, Heidrich S, Roidl D, Pruszak J, Esser JS, Vogel T.			Neural deletion of Tgfbr2 impairs angiogenesis through an altered secretome	No	Yes	Yes	No				Hellbach N, Weise SC, Vezzali R, Wahane SD, Heidrich S, Roidl D, Pruszak J, Esser JS, Vogel T.	2014	Article	PubMed	2014	Hum Mol Genet								10.1093/hmg/ddu338			24990151
Zhang B, Bian X, He P, Fu X, Higuchi K, Yang X, Li D.			The toxicity mechanisms of action of Aβ25-35 in isolated rat cardiac myocytes	No	Yes	No					Zhang B, Bian X, He P, Fu X, Higuchi K, Yang X, Li D.	2014	Article	PubMed	2014	Molecules								10.3390/molecules190812242			25123188
Xiang Z.; Xu M.; Liao M.; Jiang Y.; Jiang Q.; Feng R.; Zhang L.; Ma G.; Wang G.; Chen Z.; Zhao B.; Sun T.; Li K.; Liu G.	Xiang, Zimin (56068309400); Xu, Meiling (56283199400); Liao, Mingzhi (37031403200); Jiang, Yongshuai (35186139800); Jiang, Qinghua (8657529200); Feng, Rennan (36520975000); Zhang, Liangcai (35112607200); Ma, Guoda (55641935000); Wang, Guangyu (56006061900); Chen, Zugen (7409486409); Zhao, Bin (56495987400); Sun, Tiansheng (12041187600); Li, Keshen (23482145100); Liu, Guiyou (55669282600)	56068309400; 56283199400; 37031403200; 35186139800; 8657529200; 36520975000; 35112607200; 55641935000; 56006061900; 7409486409; 56495987400; 12041187600; 23482145100; 55669282600	Integrating Genome-Wide Association Study and Brain Expression Data Highlights Cell Adhesion Molecules and Purine Metabolism in Alzheimer’s Disease	Yes	Yes	Yes	Yes	Yes	Yes	AD genetics	Xiang Z.; Xu M.; Liao M.; Jiang Y.; Jiang Q.; Feng R.; Zhang L.; Ma G.; Wang G.; Chen Z.; Zhao B.; Sun T.; Li K.; Liu G.	2015	Article	Scopus	2015	Molecular Neurobiology	52	1		514	521	7	27	10.1007/s12035-014-8884-5	https://www.scopus.com/inward/record.uri?eid=2-s2.0-84937820478&doi=10.1007%2fs12035-014-8884-5&partnerID=40&md5=a59007278a9ea0b6ec328a354eb0d7fa	Humana Press Inc.	25204495	English
Desikan R.S.; Schork A.J.; Wang Y.; Thompson W.K.; Dehghan A.; Ridker P.M.; Chasman D.I.; Mcevoy L.K.; Holland D.; Chen C.-H.; Karow D.S.; Brewer J.B.; Hess C.P.; Williams J.; Sims R.; O'donovan M.C.; Choi S.H.; Bis J.C.; Ikram M.A.; Gudnason V.; Destefano A.L.; Van Der Lee S.J.; Psaty B.M.; Van Duijn C.M.; Launer L.; Seshadri S.; Pericak-Vance M.A.; Mayeux R.; Haines J.L.; Farrer L.A.; Hardy J.;…	Desikan, Rahul S. (57207894850); Schork, Andrew J. (56394230500); Wang, Yunpeng (55986580000); Thompson, Wesley K. (55348388400); Dehghan, Abbas (16023891700); Ridker, Paul M (18535933700); Chasman, Daniel I. (6701612213); Mcevoy, Linda K. (7005401443); Holland, Dominic (57202769451); Chen, Chi-Hua (57212646066); Karow, David S. (36016760900); Brewer, James B. (7201421327); Hess, Christopher P. (…	57207894850; 56394230500; 55986580000; 55348388400; 16023891700; 18535933700; 6701612213; 7005401443; 57202769451; 57212646066; 36016760900; 7201421327; 35315887900; 58173354200; 7102815909; 7103147367; 57204453907; 6603292486; 15062786500; 7003353432; 7006989814; 57211450898; 35374213400; 36037246700; 7006392362; 57211936432; 56690667900; 7101793222; 35371857000; 7005139839; 56210513900; 1577026…	Polygenic Overlap Between C-Reactive Protein, Plasma Lipids, and Alzheimer Disease	Yes	Yes	Yes	Yes	Yes	Yes	AD, lipids	Desikan R.S.; Schork A.J.; Wang Y.; Thompson W.K.; Dehghan A.; Ridker P.M.; Chasman D.I.; Mcevoy L.K.; Holland D.; Chen C.-H.; Karow D.S.; Brewer J.B.; Hess C.P.; Williams J.; Sims R.; O'donovan M.C.; Choi S.H.; Bis J.C.; Ikram M.A.; Gudnason V.; Destefano A.L.; Van Der Lee S.J.; Psaty B.M.; Van Duijn C.M.; Launer L.; Seshadri S.; Pericak-Vance M.A.; Mayeux R.; Haines J.L.; Farrer L.A.; Hardy J.;…	2015	Article	Scopus, PubMed	2015	Circulation	131	23		2061	2069	8	108	10.1161/CIRCULATIONAHA.115.015489	https://www.scopus.com/inward/record.uri?eid=2-s2.0-84936161018&doi=10.1161%2fCIRCULATIONAHA.115.015489&partnerID=40&md5=fb9f97e52c01bb9b8207c940f0b817f3	Lippincott Williams and Wilkins	25862742	English
Subramanian K, Gianni D, Balla C, Assenza GE, Joshi M, Semigran MJ, Macgillivray TE, Van Eyk JE, Agnetti G, Paolocci N, Bamburg JR, Agrawal PB, Del Monte F.			Cofilin-2 phosphorylation and sequestration in myocardial aggregates: novel pathogenetic mechanisms for idiopathic dilated cardiomyopathy	Yes	Yes	Yes	Yes	Yes	Yes	aggragates	Subramanian K, Gianni D, Balla C, Assenza GE, Joshi M, Semigran MJ, Macgillivray TE, Van Eyk JE, Agnetti G, Paolocci N, Bamburg JR, Agrawal PB, Del Monte F.	2015	Article	PubMed	2015	J Am Coll Cardiol								10.1016/j.jacc.2015.01.031			25814227
Kato N, Loh M, Takeuchi F, Verweij N, Wang X, Zhang W, Kelly TN, Saleheen D, Lehne B, Leach IM, Drong AW, Abbott J, Wahl S, Tan ST, Scott WR, Campanella G, Chadeau-Hyam M, Afzal U, Ahluwalia TS, Bonder MJ, Chen P, Dehghan A, Edwards TL, Esko T, Go MJ, Harris SE, Hartiala J, Kasela S, Kasturiratne A, Khor CC, Kleber ME, Li H, Yu Mok Z, Nakatochi M, Sapari NS, Saxena R, Stewart AFR, Stolk L, Tabara…			Trans-ancestry genome-wide association study identifies 12 genetic loci influencing blood pressure and implicates a role for DNA methylation	Yes	Yes	Yes	Yes	Yes	Yes	BP GWAS	Kato N, Loh M, Takeuchi F, Verweij N, Wang X, Zhang W, Kelly TN, Saleheen D, Lehne B, Leach IM, Drong AW, Abbott J, Wahl S, Tan ST, Scott WR, Campanella G, Chadeau-Hyam M, Afzal U, Ahluwalia TS, Bonder MJ, Chen P, Dehghan A, Edwards TL, Esko T, Go MJ, Harris SE, Hartiala J, Kasela S, Kasturiratne A, Khor CC, Kleber ME, Li H, Yu Mok Z, Nakatochi M, Sapari NS, Saxena R, Stewart AFR, Stolk L, Tabara…	2015	Article	PubMed	2015	Nat Genet								10.1038/ng.3405			26390057
Agsten M, Hessler S, Lehnert S, Volk T, Rittger A, Hartmann S, Raab C, Kim DY, Groemer TW, Schwake M, Alzheimer C, Huth T.			BACE1 modulates gating of KCNQ1 (Kv7.1) and cardiac delayed rectifier KCNQ1/KCNE1 (IKs)	Yes	Yes	Yes	Yes	Yes	Yes	Cardiac output	Agsten M, Hessler S, Lehnert S, Volk T, Rittger A, Hartmann S, Raab C, Kim DY, Groemer TW, Schwake M, Alzheimer C, Huth T.	2015	Article	PubMed	2015	J Mol Cell Cardiol								10.1016/j.yjmcc.2015.10.006			26454161
Gupta A, Preis SR, Beiser A, Devine S, Hankee L, Seshadri S, Wolf PA, Au R.			Mid-life Cardiovascular Risk Impacts Memory Function: The Framingham Offspring Study	Yes	Yes	Yes	Yes	Yes	Yes	CVD risk on dementia	Gupta A, Preis SR, Beiser A, Devine S, Hankee L, Seshadri S, Wolf PA, Au R.	2015	Article	PubMed	2015	Alzheimer Dis Assoc Disord								10.1097/WAD.0000000000000059			25187219
International Genomics of Alzheimer's Disease Consortium (IGAP).			Convergent genetic and expression data implicate immunity in Alzheimer's disease	Yes	Yes	Yes	Yes	Yes	Yes	immune	International Genomics of Alzheimer's Disease Consortium (IGAP).	2015	Article	PubMed	2015	Alzheimers Dement								10.1016/j.jalz.2014.05.1757			25533204
Li X, Long J, He T, Belshaw R, Scott J.			Integrated genomic approaches identify major pathways and upstream regulators in late onset Alzheimer's disease	Yes	Yes	Yes	Yes	Yes	Yes	transcriptome	Li X, Long J, He T, Belshaw R, Scott J.	2015	Article	PubMed	2015	Sci Rep								10.1038/srep12393			26202100
Chauhan G, Adams HHH, Bis JC, Weinstein G, Yu L, Töglhofer AM, Smith AV, van der Lee SJ, Gottesman RF, Thomson R, Wang J, Yang Q, Niessen WJ, Lopez OL, Becker JT, Phan TG, Beare RJ, Arfanakis K, Fleischman D, Vernooij MW, Mazoyer B, Schmidt H, Srikanth V, Knopman DS, Jack CR Jr, Amouyel P, Hofman A, DeCarli C, Tzourio C, van Duijn CM, Bennett DA, Schmidt R, Longstreth WT Jr, Mosley TH, Fornage M,…			Association of Alzheimer's disease GWAS loci with MRI markers of brain aging	No	Yes	Yes	Yes	Yes	No		Chauhan G, Adams HHH, Bis JC, Weinstein G, Yu L, Töglhofer AM, Smith AV, van der Lee SJ, Gottesman RF, Thomson R, Wang J, Yang Q, Niessen WJ, Lopez OL, Becker JT, Phan TG, Beare RJ, Arfanakis K, Fleischman D, Vernooij MW, Mazoyer B, Schmidt H, Srikanth V, Knopman DS, Jack CR Jr, Amouyel P, Hofman A, DeCarli C, Tzourio C, van Duijn CM, Bennett DA, Schmidt R, Longstreth WT Jr, Mosley TH, Fornage M,…	2015	Article	PubMed	2015	Neurobiol Aging								10.1016/j.neurobiolaging.2014.12.028			25670335
Cacabelos R, Torrellas C.			Epigenetics of Aging and Alzheimer's Disease: Implications for Pharmacogenomics and Drug Response	No	Yes	Yes	Yes	Yes	No		Cacabelos R, Torrellas C.	2015	Article	PubMed	2015	Int J Mol Sci								10.3390/ijms161226236			26703582
Schuck F, Schmitt U, Reinhardt S, Freese C, Lee IS, Thines E, Efferth T, Endres K.			Extract of Caragana sinica as a potential therapeutic option for increasing alpha-secretase gene expression	No	Yes	Yes	Yes	Yes	No		Schuck F, Schmitt U, Reinhardt S, Freese C, Lee IS, Thines E, Efferth T, Endres K.	2015	Article	PubMed	2015	Phytomedicine								10.1016/j.phymed.2015.08.001			26407945
Suberbielle E, Djukic B, Evans M, Kim DH, Taneja P, Wang X, Finucane M, Knox J, Ho K, Devidze N, Masliah E, Mucke L.			DNA repair factor BRCA1 depletion occurs in Alzheimer brains and impairs cognitive function in mice	No	Yes	Yes	Yes	Yes	No		Suberbielle E, Djukic B, Evans M, Kim DH, Taneja P, Wang X, Finucane M, Knox J, Ho K, Devidze N, Masliah E, Mucke L.	2015	Article	PubMed	2015	Nat Commun								10.1038/ncomms9897			26615780
Stevenson M, Bae H, Schupf N, Andersen S, Zhang Q, Perls T, Sebastiani P.			Burden of disease variants in participants of the Long Life Family Study	No	Yes	Yes	Yes	Yes	No		Stevenson M, Bae H, Schupf N, Andersen S, Zhang Q, Perls T, Sebastiani P.	2015	Article	PubMed	2015	Aging (Albany NY)								10.18632/aging.100724			25664523
Sooy K, Noble J, McBride A, Binnie M, Yau JL, Seckl JR, Walker BR, Webster SP.			Cognitive and Disease-Modifying Effects of 11β-Hydroxysteroid Dehydrogenase Type 1 Inhibition in Male Tg2576 Mice, a Model of Alzheimer's Disease	No	Yes	Yes	Yes	Yes	No		Sooy K, Noble J, McBride A, Binnie M, Yau JL, Seckl JR, Walker BR, Webster SP.	2015	Article	PubMed	2015	Endocrinology								10.1210/en.2015-1395			26305888
Ge T.; Nichols T.E.; Ghosh D.; Mormino E.C.; Smoller J.W.; Sabuncu M.R.	Ge, Tian (35326917500); Nichols, Thomas E. (7102408893); Ghosh, Debashis (57201786914); Mormino, Elizabeth C. (6504043353); Smoller, Jordan W. (7006674071); Sabuncu, Mert R. (6603132006)	35326917500; 7102408893; 57201786914; 6504043353; 7006674071; 6603132006	A kernel machine method for detecting effects of interaction between multidimensional variable sets: An imaging genetics application	No	Yes	Yes	Yes	Yes	No		Ge T.; Nichols T.E.; Ghosh D.; Mormino E.C.; Smoller J.W.; Sabuncu M.R.	2015	Article	Scopus	2015	NeuroImage	109			505	514	9	25	10.1016/j.neuroimage.2015.01.029	https://www.scopus.com/inward/record.uri?eid=2-s2.0-84923037429&doi=10.1016%2fj.neuroimage.2015.01.029&partnerID=40&md5=8a63021933cec0f50838499b57f4ea6d	Academic Press Inc.	25600633	English
Boots E.A.; Schultz S.A.; Oh J.M.; Larson J.; Edwards D.; Cook D.; Koscik R.L.; Dowling M.N.; Gallagher C.L.; Carlsson C.M.; Rowley H.A.; Bendlin B.B.; LaRue A.; Asthana S.; Hermann B.P.; Sager M.A.; Johnson S.C.; Okonkwo O.C.	Boots, Elizabeth A. (56382403900); Schultz, Stephanie A. (56382037300); Oh, Jennifer M. (55913036400); Larson, Jordan (56381998900); Edwards, Dorothy (7404087309); Cook, Dane (7403472306); Koscik, Rebecca L. (23994091600); Dowling, Maritza N. (12807121400); Gallagher, Catherine L. (35810019900); Carlsson, Cynthia M. (7103143605); Rowley, Howard A. (7006868561); Bendlin, Barbara B. (16836159200); …	56382403900; 56382037300; 55913036400; 56381998900; 7404087309; 7403472306; 23994091600; 12807121400; 35810019900; 7103143605; 7006868561; 16836159200; 7003852330; 7006820761; 35508201800; 56765495500; 7406327695; 15049910000	Cardiorespiratory fitness is associated with brain structure, cognition, and mood in a middle-aged cohort at risk for Alzheimer’s disease	No	Yes	Yes	Yes	Yes	No		Boots E.A.; Schultz S.A.; Oh J.M.; Larson J.; Edwards D.; Cook D.; Koscik R.L.; Dowling M.N.; Gallagher C.L.; Carlsson C.M.; Rowley H.A.; Bendlin B.B.; LaRue A.; Asthana S.; Hermann B.P.; Sager M.A.; Johnson S.C.; Okonkwo O.C.	2015	Article	Scopus	2015	Brain Imaging and Behavior	9	3		639	649	10	72	10.1007/s11682-014-9325-9	https://www.scopus.com/inward/record.uri?eid=2-s2.0-84942372318&doi=10.1007%2fs11682-014-9325-9&partnerID=40&md5=3f43b2819b629c0ec6c69bbd7909070c	Springer New York LLC	25319359	English
Kyrtsos CR, Baras JS.			Modeling the Role of the Glymphatic Pathway and Cerebral Blood Vessel Properties in Alzheimer's Disease Pathogenesis	No	Yes	Yes	Yes	No			Kyrtsos CR, Baras JS.	2015	Article	PubMed	2015	PLoS One								10.1371/journal.pone.0139574			26448331
Zu L, Niu C, Li J, Shan L, Li L, Zhang D, Willard B, Zheng L.			Proteomic research of high-glucose-activated endothelial microparticles and related proteins to Alzheimer's disease	No	Yes	Yes	Yes	No			Zu L, Niu C, Li J, Shan L, Li L, Zhang D, Willard B, Zheng L.	2015	Article	PubMed	2015	Diab Vasc Dis Res								10.1177/1479164115597865			26246491
Kim S.; Nho K.; Ramanan V.K.; Lai D.; Foroud T.M.; Lane K.; Murrell J.R.; Gao S.; Hall K.S.; Unverzagt F.W.; Baiyewu O.; Ogunniyi A.; Gureje O.; Kling M.A.; Doraiswamy P.M.; Kaddurah-Daouk R.; Hendrie H.C.; Saykin A.J.	Kim, Sungeun (54385326900); Nho, Kwangsik (6603774035); Ramanan, Vijay K. (20436734600); Lai, Dongbing (57208772732); Foroud, Tatiana M. (57201663802); Lane, Katie (7102659937); Murrell, Jill R. (35398429900); Gao, Sujuan (7403257748); Hall, Kathleen S. (7402946942); Unverzagt, Frederick W. (35481291100); Baiyewu, Olusegun (6701465695); Ogunniyi, Adesola (7006518286); Gureje, Oye (7005208570); Kl…	54385326900; 6603774035; 20436734600; 57208772732; 57201663802; 7102659937; 35398429900; 7403257748; 7402946942; 35481291100; 6701465695; 7006518286; 7005208570; 8874240000; 57202614626; 26643092100; 7004923246; 7006442842	Genetic influences on plasma homocysteine levels in African Americans and Yoruba Nigerians	No	Yes	Yes	No				Kim S.; Nho K.; Ramanan V.K.; Lai D.; Foroud T.M.; Lane K.; Murrell J.R.; Gao S.; Hall K.S.; Unverzagt F.W.; Baiyewu O.; Ogunniyi A.; Gureje O.; Kling M.A.; Doraiswamy P.M.; Kaddurah-Daouk R.; Hendrie H.C.; Saykin A.J.	2015	Article	Scopus, PubMed	2015	Journal of Alzheimer's Disease	49	4		991	1003	12	16	10.3233/JAD-150651	https://www.scopus.com/inward/record.uri?eid=2-s2.0-84953751506&doi=10.3233%2fJAD-150651&partnerID=40&md5=dd9e058e62ce33426bc8122c3c0c5021	IOS Press	26519441	English
Jaunmuktane Z, Mead S, Ellis M, Wadsworth JD, Nicoll AJ, Kenny J, Launchbury F, Linehan J, Richard-Loendt A, Walker AS, Rudge P, Collinge J, Brandner S.			Evidence for human transmission of amyloid-β pathology and cerebral amyloid angiopathy	No	Yes	Yes	No				Jaunmuktane Z, Mead S, Ellis M, Wadsworth JD, Nicoll AJ, Kenny J, Launchbury F, Linehan J, Richard-Loendt A, Walker AS, Rudge P, Collinge J, Brandner S.	2015	Article	PubMed	2015	Nature								10.1038/nature15369			26354483
Lopez LM, Hill WD, Harris SE, Valdes Hernandez M, Munoz Maniega S, Bastin ME, Bailey E, Smith C, McBride M, McClure J, Graham D, Dominiczak A, Yang Q, Fornage M, Ikram MA, Debette S, Launer L, Bis JC, Schmidt R, Seshadri S, Porteous DJ, Starr J, Deary IJ, Wardlaw JM.			Genes from a translational analysis support a multifactorial nature of white matter hyperintensities	No	Yes	Yes	No				Lopez LM, Hill WD, Harris SE, Valdes Hernandez M, Munoz Maniega S, Bastin ME, Bailey E, Smith C, McBride M, McClure J, Graham D, Dominiczak A, Yang Q, Fornage M, Ikram MA, Debette S, Launer L, Bis JC, Schmidt R, Seshadri S, Porteous DJ, Starr J, Deary IJ, Wardlaw JM.	2015	Article	PubMed	2015	Stroke								10.1161/STROKEAHA.114.007649			25586835
Tindale LC, Zeng A, Bretherick KL, Leach S, Thiessen N, Brooks-Wilson AR.			Burden of Common Complex Disease Variants in the Exomes of Two Healthy Centenarian Brothers	No	Yes	Yes	No				Tindale LC, Zeng A, Bretherick KL, Leach S, Thiessen N, Brooks-Wilson AR.	2015	Article	PubMed	2015	Gerontology								10.1159/000430462			26066993
Ferrari R, Grassi M, Salvi E, Borroni B, Palluzzi F, Pepe D, D'Avila F, Padovani A, Archetti S, Rainero I, Rubino E, Pinessi L, Benussi L, Binetti G, Ghidoni R, Galimberti D, Scarpini E, Serpente M, Rossi G, Giaccone G, Tagliavini F, Nacmias B, Piaceri I, Bagnoli S, Bruni AC, Maletta RG, Bernardi L, Postiglione A, Milan G, Franceschi M, Puca AA, Novelli V, Barlassina C, Glorioso N, Manunta P, Sin…			A genome-wide screening and SNPs-to-genes approach to identify novel genetic risk factors associated with frontotemporal dementia	No	Yes	Yes	No				Ferrari R, Grassi M, Salvi E, Borroni B, Palluzzi F, Pepe D, D'Avila F, Padovani A, Archetti S, Rainero I, Rubino E, Pinessi L, Benussi L, Binetti G, Ghidoni R, Galimberti D, Scarpini E, Serpente M, Rossi G, Giaccone G, Tagliavini F, Nacmias B, Piaceri I, Bagnoli S, Bruni AC, Maletta RG, Bernardi L, Postiglione A, Milan G, Franceschi M, Puca AA, Novelli V, Barlassina C, Glorioso N, Manunta P, Sin…	2015	Article	PubMed	2015	Neurobiol Aging								10.1016/j.neurobiolaging.2015.06.005			26154020
Bennani-Baiti B, Toegel S, Viernstein H, Urban E, Noe CR, Bennani-Baiti IM.			Inflammation Modulates RLIP76/RALBP1 Electrophile-Glutathione Conjugate Transporter and Housekeeping Genes in Human Blood-Brain Barrier Endothelial Cells	No	Yes	Yes	No				Bennani-Baiti B, Toegel S, Viernstein H, Urban E, Noe CR, Bennani-Baiti IM.	2015	Article	PubMed	2015	PLoS One								10.1371/journal.pone.0139101			26406496
Menni C, Kiddle SJ, Mangino M, Viñuela A, Psatha M, Steves C, Sattlecker M, Buil A, Newhouse S, Nelson S, Williams S, Voyle N, Soininen H, Kloszewska I, Mecocci P, Tsolaki M, Vellas B, Lovestone S, Spector TD, Dobson R, Valdes AM.			Circulating Proteomic Signatures of Chronological Age	No	Yes	Yes	No				Menni C, Kiddle SJ, Mangino M, Viñuela A, Psatha M, Steves C, Sattlecker M, Buil A, Newhouse S, Nelson S, Williams S, Voyle N, Soininen H, Kloszewska I, Mecocci P, Tsolaki M, Vellas B, Lovestone S, Spector TD, Dobson R, Valdes AM.	2015	Article	PubMed	2015	J Gerontol A Biol Sci Med Sci								10.1093/gerona/glu121			25123647
Joshi PK, Esko T, Mattsson H, Eklund N, Gandin I, Nutile T, Jackson AU, Schurmann C, Smith AV, Zhang W, Okada Y, Stančáková A, Faul JD, Zhao W, Bartz TM, Concas MP, Franceschini N, Enroth S, Vitart V, Trompet S, Guo X, Chasman DI, O'Connel JR, Corre T, Nongmaithem SS, Chen Y, Mangino M, Ruggiero D, Traglia M, Farmaki AE, Kacprowski T, Bjonnes A, van der Spek A, Wu Y, Giri AK, Yanek LR, Wang L, Ho…			Directional dominance on stature and cognition in diverse human populations	No	Yes	Yes	No				Joshi PK, Esko T, Mattsson H, Eklund N, Gandin I, Nutile T, Jackson AU, Schurmann C, Smith AV, Zhang W, Okada Y, Stančáková A, Faul JD, Zhao W, Bartz TM, Concas MP, Franceschini N, Enroth S, Vitart V, Trompet S, Guo X, Chasman DI, O'Connel JR, Corre T, Nongmaithem SS, Chen Y, Mangino M, Ruggiero D, Traglia M, Farmaki AE, Kacprowski T, Bjonnes A, van der Spek A, Wu Y, Giri AK, Yanek LR, Wang L, Ho…	2015	Article	PubMed	2015	Nature								10.1038/nature14618			26131930
Hibar DP, Stein JL, Renteria ME, Arias-Vasquez A, Desrivières S, Jahanshad N, Toro R, Wittfeld K, Abramovic L, Andersson M, Aribisala BS, Armstrong NJ, Bernard M, Bohlken MM, Boks MP, Bralten J, Brown AA, Chakravarty MM, Chen Q, Ching CR, Cuellar-Partida G, den Braber A, Giddaluru S, Goldman AL, Grimm O, Guadalupe T, Hass J, Woldehawariat G, Holmes AJ, Hoogman M, Janowitz D, Jia T, Kim S, Klein M…			Common genetic variants influence human subcortical brain structures	No	Yes	Yes	No				Hibar DP, Stein JL, Renteria ME, Arias-Vasquez A, Desrivières S, Jahanshad N, Toro R, Wittfeld K, Abramovic L, Andersson M, Aribisala BS, Armstrong NJ, Bernard M, Bohlken MM, Boks MP, Bralten J, Brown AA, Chakravarty MM, Chen Q, Ching CR, Cuellar-Partida G, den Braber A, Giddaluru S, Goldman AL, Grimm O, Guadalupe T, Hass J, Woldehawariat G, Holmes AJ, Hoogman M, Janowitz D, Jia T, Kim S, Klein M…	2015	Article	PubMed	2015	Nature								10.1038/nature14101			25607358
Davies G, Armstrong N, Bis JC, Bressler J, Chouraki V, Giddaluru S, Hofer E, Ibrahim-Verbaas CA, Kirin M, Lahti J, van der Lee SJ, Le Hellard S, Liu T, Marioni RE, Oldmeadow C, Postmus I, Smith AV, Smith JA, Thalamuthu A, Thomson R, Vitart V, Wang J, Yu L, Zgaga L, Zhao W, Boxall R, Harris SE, Hill WD, Liewald DC, Luciano M, Adams H, Ames D, Amin N, Amouyel P, Assareh AA, Au R, Becker JT, Beiser …			Genetic contributions to variation in general cognitive function: a meta-analysis of genome-wide association studies in the CHARGE consortium (N=53949)	No	Yes	Yes	No				Davies G, Armstrong N, Bis JC, Bressler J, Chouraki V, Giddaluru S, Hofer E, Ibrahim-Verbaas CA, Kirin M, Lahti J, van der Lee SJ, Le Hellard S, Liu T, Marioni RE, Oldmeadow C, Postmus I, Smith AV, Smith JA, Thalamuthu A, Thomson R, Vitart V, Wang J, Yu L, Zgaga L, Zhao W, Boxall R, Harris SE, Hill WD, Liewald DC, Luciano M, Adams H, Ames D, Amin N, Amouyel P, Assareh AA, Au R, Becker JT, Beiser …	2015	Article	PubMed	2015	Mol Psychiatry								10.1038/mp.2014.188			25644384
Debette S, Ibrahim Verbaas CA, Bressler J, Schuur M, Smith A, Bis JC, Davies G, Wolf C, Gudnason V, Chibnik LB, Yang Q, deStefano AL, de Quervain DJ, Srikanth V, Lahti J, Grabe HJ, Smith JA, Priebe L, Yu L, Karbalai N, Hayward C, Wilson JF, Campbell H, Petrovic K, Fornage M, Chauhan G, Yeo R, Boxall R, Becker J, Stegle O, Mather KA, Chouraki V, Sun Q, Rose LM, Resnick S, Oldmeadow C, Kirin M, Wri…			Genome-wide studies of verbal declarative memory in nondemented older people: the Cohorts for Heart and Aging Research in Genomic Epidemiology consortium	No	Yes	Yes	No				Debette S, Ibrahim Verbaas CA, Bressler J, Schuur M, Smith A, Bis JC, Davies G, Wolf C, Gudnason V, Chibnik LB, Yang Q, deStefano AL, de Quervain DJ, Srikanth V, Lahti J, Grabe HJ, Smith JA, Priebe L, Yu L, Karbalai N, Hayward C, Wilson JF, Campbell H, Petrovic K, Fornage M, Chauhan G, Yeo R, Boxall R, Becker J, Stegle O, Mather KA, Chouraki V, Sun Q, Rose LM, Resnick S, Oldmeadow C, Kirin M, Wri…	2015	Article	PubMed	2015	Biol Psychiatry								10.1016/j.biopsych.2014.08.027			25648963
Charton J, Gauriot M, Totobenazara J, Hennuyer N, Dumont J, Bosc D, Marechal X, Elbakali J, Herledan A, Wen X, Ronco C, Gras-Masse H, Heninot A, Pottiez V, Landry V, Staels B, Liang WG, Leroux F, Tang WJ, Deprez B, Deprez-Poulain R.			Structure-activity relationships of imidazole-derived 2-[N-carbamoylmethyl-alkylamino]acetic acids, dual binders of human insulin-degrading enzyme	No	Yes	Yes	No				Charton J, Gauriot M, Totobenazara J, Hennuyer N, Dumont J, Bosc D, Marechal X, Elbakali J, Herledan A, Wen X, Ronco C, Gras-Masse H, Heninot A, Pottiez V, Landry V, Staels B, Liang WG, Leroux F, Tang WJ, Deprez B, Deprez-Poulain R.	2015	Article	PubMed	2015	Eur J Med Chem								10.1016/j.ejmech.2014.12.005			25489670
Deprez-Poulain R, Hennuyer N, Bosc D, Liang WG, Enée E, Marechal X, Charton J, Totobenazara J, Berte G, Jahklal J, Verdelet T, Dumont J, Dassonneville S, Woitrain E, Gauriot M, Paquet C, Duplan I, Hermant P, Cantrelle FX, Sevin E, Culot M, Landry V, Herledan A, Piveteau C, Lippens G, Leroux F, Tang WJ, van Endert P, Staels B, Deprez B.			Catalytic site inhibition of insulin-degrading enzyme by a small molecule induces glucose intolerance in mice	No	Yes	Yes	No				Deprez-Poulain R, Hennuyer N, Bosc D, Liang WG, Enée E, Marechal X, Charton J, Totobenazara J, Berte G, Jahklal J, Verdelet T, Dumont J, Dassonneville S, Woitrain E, Gauriot M, Paquet C, Duplan I, Hermant P, Cantrelle FX, Sevin E, Culot M, Landry V, Herledan A, Piveteau C, Lippens G, Leroux F, Tang WJ, van Endert P, Staels B, Deprez B.	2015	Article	PubMed	2015	Nat Commun								10.1038/ncomms9250			26394692
van Leeuwen EM, Huffman JE, Bis JC, Isaacs A, Mulder M, Sabo A, Smith AV, Demissie S, Manichaikul A, Brody JA, Feitosa MF, Duan Q, Schraut KE, Navarro P, van Vliet-Ostaptchouk JV, Zhu G, Mbarek H, Trompet S, Verweij N, Lyytikäinen LP, Deelen J, Nolte IM, van der Laan SW, Davies G, Vermeij-Verdoold AJ, van Oosterhout AA, Vergeer-Drop JM, Arking DE, Trochet H; Generation Scotland; Medina-Gomez C, R…			Fine mapping the CETP region reveals a common intronic insertion associated to HDL-C	No	Yes	Yes	No				van Leeuwen EM, Huffman JE, Bis JC, Isaacs A, Mulder M, Sabo A, Smith AV, Demissie S, Manichaikul A, Brody JA, Feitosa MF, Duan Q, Schraut KE, Navarro P, van Vliet-Ostaptchouk JV, Zhu G, Mbarek H, Trompet S, Verweij N, Lyytikäinen LP, Deelen J, Nolte IM, van der Laan SW, Davies G, Vermeij-Verdoold AJ, van Oosterhout AA, Vergeer-Drop JM, Arking DE, Trochet H; Generation Scotland; Medina-Gomez C, R…	2015	Article	PubMed	2015	NPJ Aging Mech Dis								10.1038/npjamd.2015.11			28721259
Soler Artigas M, Wain LV, Miller S, Kheirallah AK, Huffman JE, Ntalla I, Shrine N, Obeidat M, Trochet H, McArdle WL, Alves AC, Hui J, Zhao JH, Joshi PK, Teumer A, Albrecht E, Imboden M, Rawal R, Lopez LM, Marten J, Enroth S, Surakka I, Polasek O, Lyytikäinen LP, Granell R, Hysi PG, Flexeder C, Mahajan A, Beilby J, Bossé Y, Brandsma CA, Campbell H, Gieger C, Gläser S, González JR, Grallert H, Hamm…			Sixteen new lung function signals identified through 1000 Genomes Project reference panel imputation	No	Yes	Yes	No				Soler Artigas M, Wain LV, Miller S, Kheirallah AK, Huffman JE, Ntalla I, Shrine N, Obeidat M, Trochet H, McArdle WL, Alves AC, Hui J, Zhao JH, Joshi PK, Teumer A, Albrecht E, Imboden M, Rawal R, Lopez LM, Marten J, Enroth S, Surakka I, Polasek O, Lyytikäinen LP, Granell R, Hysi PG, Flexeder C, Mahajan A, Beilby J, Bossé Y, Brandsma CA, Campbell H, Gieger C, Gläser S, González JR, Grallert H, Hamm…	2015	Article	PubMed	2015	Nat Commun								10.1038/ncomms9658			26635082
Winkler TW, Justice AE, Graff M, Barata L, Feitosa MF, Chu S, Czajkowski J, Esko T, Fall T, Kilpeläinen TO, Lu Y, Mägi R, Mihailov E, Pers TH, Rüeger S, Teumer A, Ehret GB, Ferreira T, Heard-Costa NL, Karjalainen J, Lagou V, Mahajan A, Neinast MD, Prokopenko I, Simino J, Teslovich TM, Jansen R, Westra HJ, White CC, Absher D, Ahluwalia TS, Ahmad S, Albrecht E, Alves AC, Bragg-Gresham JL, de Craen …			The Influence of Age and Sex on Genetic Associations with Adult Body Size and Shape: A Large-Scale Genome-Wide Interaction Study	No	Yes	Yes	No				Winkler TW, Justice AE, Graff M, Barata L, Feitosa MF, Chu S, Czajkowski J, Esko T, Fall T, Kilpeläinen TO, Lu Y, Mägi R, Mihailov E, Pers TH, Rüeger S, Teumer A, Ehret GB, Ferreira T, Heard-Costa NL, Karjalainen J, Lagou V, Mahajan A, Neinast MD, Prokopenko I, Simino J, Teslovich TM, Jansen R, Westra HJ, White CC, Absher D, Ahluwalia TS, Ahmad S, Albrecht E, Alves AC, Bragg-Gresham JL, de Craen …	2015	Article	PubMed	2015	PLoS Genet								10.1371/journal.pgen.1005378			26426971
Huffman JE, de Vries PS, Morrison AC, Sabater-Lleal M, Kacprowski T, Auer PL, Brody JA, Chasman DI, Chen MH, Guo X, Lin LA, Marioni RE, Müller-Nurasyid M, Yanek LR, Pankratz N, Grove ML, de Maat MP, Cushman M, Wiggins KL, Qi L, Sennblad B, Harris SE, Polasek O, Riess H, Rivadeneira F, Rose LM, Goel A, Taylor KD, Teumer A, Uitterlinden AG, Vaidya D, Yao J, Tang W, Levy D, Waldenberger M, Becker DM…			Rare and low-frequency variants and their association with plasma levels of fibrinogen, FVII, FVIII, and vWF	No	Yes	Yes	No				Huffman JE, de Vries PS, Morrison AC, Sabater-Lleal M, Kacprowski T, Auer PL, Brody JA, Chasman DI, Chen MH, Guo X, Lin LA, Marioni RE, Müller-Nurasyid M, Yanek LR, Pankratz N, Grove ML, de Maat MP, Cushman M, Wiggins KL, Qi L, Sennblad B, Harris SE, Polasek O, Riess H, Rivadeneira F, Rose LM, Goel A, Taylor KD, Teumer A, Uitterlinden AG, Vaidya D, Yao J, Tang W, Levy D, Waldenberger M, Becker DM…	2015	Article	PubMed	2015	Blood								10.1182/blood-2015-02-624551			26105150
Marioni RE, Shah S, McRae AF, Chen BH, Colicino E, Harris SE, Gibson J, Henders AK, Redmond P, Cox SR, Pattie A, Corley J, Murphy L, Martin NG, Montgomery GW, Feinberg AP, Fallin MD, Multhaup ML, Jaffe AE, Joehanes R, Schwartz J, Just AC, Lunetta KL, Murabito JM, Starr JM, Horvath S, Baccarelli AA, Levy D, Visscher PM, Wray NR, Deary IJ.			DNA methylation age of blood predicts all-cause mortality in later life	No	Yes	Yes	No				Marioni RE, Shah S, McRae AF, Chen BH, Colicino E, Harris SE, Gibson J, Henders AK, Redmond P, Cox SR, Pattie A, Corley J, Murphy L, Martin NG, Montgomery GW, Feinberg AP, Fallin MD, Multhaup ML, Jaffe AE, Joehanes R, Schwartz J, Just AC, Lunetta KL, Murabito JM, Starr JM, Horvath S, Baccarelli AA, Levy D, Visscher PM, Wray NR, Deary IJ.	2015	Article	PubMed	2015	Genome Biol								10.1186/s13059-015-0584-6			25633388
Yu XL, Li YN, Zhang H, Su YJ, Zhou WW, Zhang ZP, Wang SW, Xu PX, Wang YJ, Liu RT.			Rutin inhibits amylin-induced neurocytotoxicity and oxidative stress	No	Yes	Yes	No				Yu XL, Li YN, Zhang H, Su YJ, Zhou WW, Zhang ZP, Wang SW, Xu PX, Wang YJ, Liu RT.	2015	Article	PubMed	2015	Food Funct								10.1039/c5fo00500k			26242245
Somani S, Robb G, Pickard BS, Dufès C.			Enhanced gene expression in the brain following intravenous administration of lactoferrin-bearing polypropylenimine dendriplex	No	Yes	Yes	No				Somani S, Robb G, Pickard BS, Dufès C.	2015	Article	PubMed	2015	J Control Release								10.1016/j.jconrel.2015.09.003			26362697
Duggal D, Nagwekar J, Rich R, Huang W, Midde K, Fudala R, Das H, Gryczynski I, Szczesna-Cordary D, Borejdo J.			Effect of a myosin regulatory light chain mutation K104E on actin-myosin interactions	No	Yes	Yes	No				Duggal D, Nagwekar J, Rich R, Huang W, Midde K, Fudala R, Das H, Gryczynski I, Szczesna-Cordary D, Borejdo J.	2015	Article	PubMed	2015	Am J Physiol Heart Circ Physiol								10.1152/ajpheart.00834.2014			25770245
Snell HD, Gonzales EB.			Amiloride and GMQ Allosteric Modulation of the GABA-A ρ1 Receptor: Influences of the Intersubunit Site	No	Yes	Yes	No				Snell HD, Gonzales EB.	2015	Article	PubMed	2015	J Pharmacol Exp Ther								10.1124/jpet.115.222802			25829529
Nishtala A, Himali JJ, Beiser A, Murabito JM, Seshadri S, Wolf PA, Au R.			Midlife Hypertension Risk and Cognition in the Non-Demented Oldest Old: Framingham Heart Study	No	Yes	Yes	No				Nishtala A, Himali JJ, Beiser A, Murabito JM, Seshadri S, Wolf PA, Au R.	2015	Article	PubMed	2015	J Alzheimers Dis								10.3233/JAD-141881			26402768
Roulis E.; Bachmann N.L.; Myers G.S.A.; Huston W.; Summersgill J.; Hudson A.; Dreses-Werringloer U.; Polkinghorne A.; Timms P.	Roulis, Eileen (57193787525); Bachmann, Nathan L. (39161085300); Myers, Garry S.A. (13308677800); Huston, Wilhelmina (6603412284); Summersgill, James (7004302234); Hudson, Alan (26643151000); Dreses-Werringloer, Ute (6506932289); Polkinghorne, Adam (6507185275); Timms, Peter (7006114444)	57193787525; 39161085300; 13308677800; 6603412284; 7004302234; 26643151000; 6506932289; 6507185275; 7006114444	Comparative genomic analysis of human Chlamydia pneumoniae isolates from respiratory, brain and cardiac tissues	No	Yes	Yes	No				Roulis E.; Bachmann N.L.; Myers G.S.A.; Huston W.; Summersgill J.; Hudson A.; Dreses-Werringloer U.; Polkinghorne A.; Timms P.	2015	Article	Scopus	2015	Genomics	106	6		373	383	10	21	10.1016/j.ygeno.2015.09.008	https://www.scopus.com/inward/record.uri?eid=2-s2.0-84948071562&doi=10.1016%2fj.ygeno.2015.09.008&partnerID=40&md5=0de0a58be046656b5c5bce107db77fd7	Academic Press Inc.	26420648	English
Xiao F.-H.; He Y.-H.; Li Q.-G.; Wu H.; Luo L.-H.; Kong Q.-P.	Xiao, Fu-Hui (56468634600); He, Yong-Han (37034168300); Li, Qi-Gang (56143078100); Wu, Huan (56232731800); Luo, Long-Hai (55375892800); Kong, Qing-Peng (57205480529)	56468634600; 37034168300; 56143078100; 56232731800; 55375892800; 57205480529	A genome-wide scan reveals important roles of DNA methylation in human longevity by regulating age-related disease genes e0120388	No	Yes	Yes	No				Xiao F.-H.; He Y.-H.; Li Q.-G.; Wu H.; Luo L.-H.; Kong Q.-P.	2015	Article	Scopus	2015	PLoS ONE	10	3	e0120388				38	10.1371/journal.pone.0120388	https://www.scopus.com/inward/record.uri?eid=2-s2.0-84925425951&doi=10.1371%2fjournal.pone.0120388&partnerID=40&md5=214c0076d1ec0725747ff3994c81f91e	Public Library of Science	25793257	English
Koriyama H, Nakagami H, Nakagami F, Osako MK, Kyutoku M, Shimamura M, Kurinami H, Katsuya T, Rakugi H, Morishita R.			Long-Term Reduction of High Blood Pressure by Angiotensin II DNA Vaccine in Spontaneously Hypertensive Rats	No	Yes	No					Koriyama H, Nakagami H, Nakagami F, Osako MK, Kyutoku M, Shimamura M, Kurinami H, Katsuya T, Rakugi H, Morishita R.	2015	Article	PubMed	2015	Hypertension								10.1161/HYPERTENSIONAHA.114.04534			26015450
Dong K.; Pu Y.; Yao N.; Shu G.; Liu X.; He X.; Zhao Q.; Guan W.; Ma Y.	Dong, K. (57998725100); Pu, Y. (36155656200); Yao, N. (59050337500); Shu, G. (56511310100); Liu, X. (56512481800); He, X. (35213214700); Zhao, Q. (35265596900); Guan, W. (24766340700); Ma, Y. (55673213200)	57998725100; 36155656200; 59050337500; 56511310100; 56512481800; 35213214700; 35265596900; 24766340700; 55673213200	Copy number variation detection using SNP genotyping arrays in three Chinese pig breeds	No	Yes	No					Dong K.; Pu Y.; Yao N.; Shu G.; Liu X.; He X.; Zhao Q.; Guan W.; Ma Y.	2015	Article	Scopus	2015	Animal Genetics	46	2		101	109	8	17	10.1111/age.12247	https://www.scopus.com/inward/record.uri?eid=2-s2.0-84924618908&doi=10.1111%2fage.12247&partnerID=40&md5=eef0db7e98f0c51ee6003d30d0aa4aa7		25590996	English
Paus T.; Pausova Z.; Abrahamowicz M.; Gaudet D.; Leonard G.; Pike G.B.; Richer L.	Paus, T. (35451935100); Pausova, Z. (6701856846); Abrahamowicz, M. (7005870441); Gaudet, D. (57203043837); Leonard, G. (10239200900); Pike, G.B. (35446648500); Richer, L. (57219673423)	35451935100; 6701856846; 7005870441; 57203043837; 10239200900; 35446648500; 57219673423	Saguenay Youth Study: A multi-generational approach to studying virtual trajectories of the brain and cardio-metabolic health	No	No						Paus T.; Pausova Z.; Abrahamowicz M.; Gaudet D.; Leonard G.; Pike G.B.; Richer L.	2015	Article	Scopus	2015	Developmental Cognitive Neuroscience	11			129	144	15	12	10.1016/j.dcn.2014.10.003	https://www.scopus.com/inward/record.uri?eid=2-s2.0-84922229665&doi=10.1016%2fj.dcn.2014.10.003&partnerID=40&md5=0422d21afed7e36820c094748c42c757	Elsevier Ltd	25454417	English
Scott C.T.; DeFrancesco L.	Scott, Christopher Thomas (14026167700); DeFrancesco, Laura (35603139300)	14026167700; 35603139300	Selling long life	No	No						Scott C.T.; DeFrancesco L.	2015	Article	Scopus	2015	Nature Biotechnology	33	1		31	40	9	13	10.1038/nbt.3108	https://www.scopus.com/inward/record.uri?eid=2-s2.0-84964266904&doi=10.1038%2fnbt.3108&partnerID=40&md5=880e0ca1be9cb701ba9d0c3f7bdcd0f5	Nature Publishing Group	25574633	English
Jameson J.L.; Longo D.L.	Jameson, J. Larry (7102436615); Longo, Dan L. (35400528800)	7102436615; 35400528800	Precision medicine - Personalized, problematic, and promising	No	No						Jameson J.L.; Longo D.L.	2015	Article	Scopus	2015	New England Journal of Medicine	372	23		2229	2234	5	775	10.1056/NEJMsb1503104	https://www.scopus.com/inward/record.uri?eid=2-s2.0-84930535796&doi=10.1056%2fNEJMsb1503104&partnerID=40&md5=876d27e3c238ff70c610f42976ab8bfe	Massachussetts Medical Society	26014593	English
Jakobsdottir J, van der Lee SJ, Bis JC, Chouraki V, Li-Kroeger D, Yamamoto S, Grove ML, Naj A, Vronskaya M, Salazar JL, DeStefano AL, Brody JA, Smith AV, Amin N, Sims R, Ibrahim-Verbaas CA, Choi SH, Satizabal CL, Lopez OL, Beiser A, Ikram MA, Garcia ME, Hayward C, Varga TV, Ripatti S, Franks PW, Hallmans G, Rolandsson O, Jansson JH, Porteous DJ, Salomaa V, Eiriksdottir G, Rice KM, Bellen HJ, Levy…			Rare Functional Variant in TM2D3 is Associated with Late-Onset Alzheimer's Disease	Yes	Yes	Yes	Yes	Yes	Yes	AD genetics	Jakobsdottir J, van der Lee SJ, Bis JC, Chouraki V, Li-Kroeger D, Yamamoto S, Grove ML, Naj A, Vronskaya M, Salazar JL, DeStefano AL, Brody JA, Smith AV, Amin N, Sims R, Ibrahim-Verbaas CA, Choi SH, Satizabal CL, Lopez OL, Beiser A, Ikram MA, Garcia ME, Hayward C, Varga TV, Ripatti S, Franks PW, Hallmans G, Rolandsson O, Jansson JH, Porteous DJ, Salomaa V, Eiriksdottir G, Rice KM, Bellen HJ, Levy…	2016	Article	PubMed	2016	PLoS Genet								10.1371/journal.pgen.1006327			27764101
Jun G, Ibrahim-Verbaas CA, Vronskaya M, Lambert JC, Chung J, Naj AC, Kunkle BW, Wang LS, Bis JC, Bellenguez C, Harold D, Lunetta KL, Destefano AL, Grenier-Boley B, Sims R, Beecham GW, Smith AV, Chouraki V, Hamilton-Nelson KL, Ikram MA, Fievet N, Denning N, Martin ER, Schmidt H, Kamatani Y, Dunstan ML, Valladares O, Laza AR, Zelenika D, Ramirez A, Foroud TM, Choi SH, Boland A, Becker T, Kukull WA,…			A novel Alzheimer disease locus located near the gene encoding tau protein	Yes	Yes	Yes	Yes	Yes	Yes	AD GWAS	Jun G, Ibrahim-Verbaas CA, Vronskaya M, Lambert JC, Chung J, Naj AC, Kunkle BW, Wang LS, Bis JC, Bellenguez C, Harold D, Lunetta KL, Destefano AL, Grenier-Boley B, Sims R, Beecham GW, Smith AV, Chouraki V, Hamilton-Nelson KL, Ikram MA, Fievet N, Denning N, Martin ER, Schmidt H, Kamatani Y, Dunstan ML, Valladares O, Laza AR, Zelenika D, Ramirez A, Foroud TM, Choi SH, Boland A, Becker T, Kukull WA,…	2016	Article	PubMed	2016	Mol Psychiatry								10.1038/mp.2015.23			25778476
Troncone L.; Luciani M.; Coggins M.; Wilker E.H.; Ho C.-Y.; Codispoti K.E.; Frosch M.P.; Kayed R.; del Monte F.	Troncone, Luca (36700527800); Luciani, Marco (56680903200); Coggins, Matthew (6701333680); Wilker, Elissa H. (15726537700); Ho, Cheng-Ying (57188738172); Codispoti, Kari Elise (36105022900); Frosch, Matthew P. (7103306284); Kayed, Rakez (6602442323); del Monte, Federica (55395222700)	36700527800; 56680903200; 6701333680; 15726537700; 57188738172; 36105022900; 7103306284; 6602442323; 55395222700	Aβ Amyloid Pathology Affects the Hearts of Patients With Alzheimer's Disease: Mind the Heart	Yes	Yes	Yes	Yes	Yes	Yes	AD, cardiac	Troncone L.; Luciani M.; Coggins M.; Wilker E.H.; Ho C.-Y.; Codispoti K.E.; Frosch M.P.; Kayed R.; del Monte F.	2016	Article	Scopus, PubMed	2016	Journal of the American College of Cardiology	68	22		2395	2407	12	127	10.1016/j.jacc.2016.08.073	https://www.scopus.com/inward/record.uri?eid=2-s2.0-84999873166&doi=10.1016%2fj.jacc.2016.08.073&partnerID=40&md5=3d387e9ec1d1d4161d61560b1a3c2696	Elsevier USA	27908343	English
Wolters FJ, de Bruijn RF, Hofman A, Koudstaal PJ, Ikram MA; Heart Brain Connection Collaborative Research Group.			Cerebral Vasoreactivity, Apolipoprotein E, and the Risk of Dementia: A Population-Based Study	Yes	Yes	Yes	Yes	Yes	Yes	APOE	Wolters FJ, de Bruijn RF, Hofman A, Koudstaal PJ, Ikram MA; Heart Brain Connection Collaborative Research Group.	2016	Article	PubMed	2016	Arterioscler Thromb Vasc Biol								10.1161/ATVBAHA.115.306768			26586657
Perna L.; Mons U.; Rujescu D.; Kliegel M.; Brenner H.	Perna, Laura (54789128800); Mons, Ute (11940097400); Rujescu, Dan (57223450665); Kliegel, Matthias (6603740686); Brenner, Hermann (7201832825)	54789128800; 11940097400; 57223450665; 6603740686; 7201832825	Apolipoprotein e e4 and Cognitive Function: A Modifiable Association? Results from Two Independent Cohort Studies	Yes	Yes	Yes	Yes	Yes	Yes	APOE	Perna L.; Mons U.; Rujescu D.; Kliegel M.; Brenner H.	2016	Article	Scopus, PubMed	2016	Dementia and Geriatric Cognitive Disorders	41	2024-01-02		35	45	10	19	10.1159/000440697	https://www.scopus.com/inward/record.uri?eid=2-s2.0-84945143936&doi=10.1159%2f000440697&partnerID=40&md5=6f17dda22888d3c5ae7db1a3becfd8ff	S. Karger AG	26495840	English
Halliday MR, Rege SV, Ma Q, Zhao Z, Miller CA, Winkler EA, Zlokovic BV.			Accelerated pericyte degeneration and blood-brain barrier breakdown in apolipoprotein E4 carriers with Alzheimer's disease	Yes	Yes	Yes	Yes	Yes	Yes	BBB, APOE	Halliday MR, Rege SV, Ma Q, Zhao Z, Miller CA, Winkler EA, Zlokovic BV.	2016	Article	PubMed	2016	J Cereb Blood Flow Metab								10.1038/jcbfm.2015.44			25757756
Surendran P, Drenos F, Young R, Warren H, Cook JP, Manning AK, Grarup N, Sim X, Barnes DR, Witkowska K, Staley JR, Tragante V, Tukiainen T, Yaghootkar H, Masca N, Freitag DF, Ferreira T, Giannakopoulou O, Tinker A, Harakalova M, Mihailov E, Liu C, Kraja AT, Fallgaard Nielsen S, Rasheed A, Samuel M, Zhao W, Bonnycastle LL, Jackson AU, Narisu N, Swift AJ, Southam L, Marten J, Huyghe JR, Stančáková …			Trans-ancestry meta-analyses identify rare and common variants associated with blood pressure and hypertension	Yes	Yes	Yes	Yes	Yes	Yes	BP GWAS	Surendran P, Drenos F, Young R, Warren H, Cook JP, Manning AK, Grarup N, Sim X, Barnes DR, Witkowska K, Staley JR, Tragante V, Tukiainen T, Yaghootkar H, Masca N, Freitag DF, Ferreira T, Giannakopoulou O, Tinker A, Harakalova M, Mihailov E, Liu C, Kraja AT, Fallgaard Nielsen S, Rasheed A, Samuel M, Zhao W, Bonnycastle LL, Jackson AU, Narisu N, Swift AJ, Southam L, Marten J, Huyghe JR, Stančáková …	2016	Article	PubMed	2016	Nat Genet								10.1038/ng.3654			27618447
Colak D, Alaiya AA, Kaya N, Muiya NP, AlHarazi O, Shinwari Z, Andres E, Dzimiri N.			Integrated Left Ventricular Global Transcriptome and Proteome Profiling in Human End-Stage Dilated Cardiomyopathy	Yes	Yes	Yes	Yes	Yes	Yes	CVD proteomics	Colak D, Alaiya AA, Kaya N, Muiya NP, AlHarazi O, Shinwari Z, Andres E, Dzimiri N.	2016	Article	PubMed	2016	PLoS One								10.1371/journal.pone.0162669			27711126
Tosto G.; Bird T.D.; Bennett D.A.; Boeve B.F.; Brickman A.M.; Cruchaga C.; Faber K.; Foroud T.M.; Farlow M.; Goate A.M.; Graff-Radford N.R.; Lantigua R.; Manly J.; Ottman R.; Rosenberg R.; Schaid D.J.; Schupf N.; Stern Y.; Sweet R.A.; Mayeux R.	Tosto, Giuseppe (25226032200); Bird, Thomas D. (57217003487); Bennett, David A. (55246366200); Boeve, Bradley F. (7005234927); Brickman, Adam M. (7005379435); Cruchaga, Carlos (14831014300); Faber, Kelley (57218790266); Foroud, Tatiana M. (57201663802); Farlow, Martin (7006267199); Goate, Alison M. (57203853445); Graff-Radford, Neill R. (58475004600); Lantigua, Rafael (7003355284); Manly, Jennife…	25226032200; 57217003487; 55246366200; 7005234927; 7005379435; 14831014300; 57218790266; 57201663802; 7006267199; 57203853445; 58475004600; 7003355284; 7003503063; 55082288000; 7402294899; 7006237594; 57058424300; 56827177300; 7203062019; 7101793222	The role of cardiovascular risk factors and stroke in familial Alzheimer disease	Yes	Yes	Yes	Yes	Yes	Yes	CVD, AD genetics	Tosto G.; Bird T.D.; Bennett D.A.; Boeve B.F.; Brickman A.M.; Cruchaga C.; Faber K.; Foroud T.M.; Farlow M.; Goate A.M.; Graff-Radford N.R.; Lantigua R.; Manly J.; Ottman R.; Rosenberg R.; Schaid D.J.; Schupf N.; Stern Y.; Sweet R.A.; Mayeux R.	2016	Article	Scopus, PubMed	2016	JAMA Neurology	73	10		1231	1237	6	45	10.1001/jamaneurol.2016.2539	https://www.scopus.com/inward/record.uri?eid=2-s2.0-84999035199&doi=10.1001%2fjamaneurol.2016.2539&partnerID=40&md5=ac37f6c69258187cbcec0dc531c0589e	American Medical Association	27533593	English
Oka S, Leon J, Sakumi K, Ide T, Kang D, LaFerla FM, Nakabeppu Y.			Human mitochondrial transcriptional factor A breaks the mitochondria-mediated vicious cycle in Alzheimer's disease	Yes	Yes	Yes	Yes	Yes	Yes	PSEN	Oka S, Leon J, Sakumi K, Ide T, Kang D, LaFerla FM, Nakabeppu Y.	2016	Article	PubMed	2016	Sci Rep								10.1038/srep37889			27897204
Plucińska K, Dekeryte R, Koss D, Shearer K, Mody N, Whitfield PD, Doherty MK, Mingarelli M, Welch A, Riedel G, Delibegovic M, Platt B.			Neuronal human BACE1 knockin induces systemic diabetes in mice	No	Yes	Yes	Yes	Yes	No		Plucińska K, Dekeryte R, Koss D, Shearer K, Mody N, Whitfield PD, Doherty MK, Mingarelli M, Welch A, Riedel G, Delibegovic M, Platt B.	2016	Article	PubMed	2016	Diabetologia								10.1007/s00125-016-3960-1			27138913
Forero DA, González-Giraldo Y, López-Quintero C, Castro-Vega LJ, Barreto GE, Perry G.			Meta-analysis of Telomere Length in Alzheimer's Disease	No	Yes	Yes	Yes	Yes	No		Forero DA, González-Giraldo Y, López-Quintero C, Castro-Vega LJ, Barreto GE, Perry G.	2016	Article	PubMed	2016	J Gerontol A Biol Sci Med Sci								10.1093/gerona/glw053			27091133
Lee KI, Lee HT, Lin HC, Tsay HJ, Tsai FC, Shyue SK, Lee TS.			Role of transient receptor potential ankyrin 1 channels in Alzheimer's disease	No	Yes	Yes	Yes	Yes	No		Lee KI, Lee HT, Lin HC, Tsay HJ, Tsai FC, Shyue SK, Lee TS.	2016	Article	PubMed	2016	J Neuroinflammation								10.1186/s12974-016-0557-z			27121378
Brown BM, Rainey-Smith SR, Villemagne VL, Weinborn M, Bucks RS, Sohrabi HR, Laws SM, Taddei K, Macaulay SL, Ames D, Fowler C, Maruff P, Masters CL, Rowe CC, Martins RN; AIBL Research Group.			The Relationship between Sleep Quality and Brain Amyloid Burden	No	Yes	Yes	Yes	Yes	No		Brown BM, Rainey-Smith SR, Villemagne VL, Weinborn M, Bucks RS, Sohrabi HR, Laws SM, Taddei K, Macaulay SL, Ames D, Fowler C, Maruff P, Masters CL, Rowe CC, Martins RN; AIBL Research Group.	2016	Article	PubMed	2016	Sleep								10.5665/sleep.5756			27091528
Lu Y, Day FR, Gustafsson S, Buchkovich ML, Na J, Bataille V, Cousminer DL, Dastani Z, Drong AW, Esko T, Evans DM, Falchi M, Feitosa MF, Ferreira T, Hedman ÅK, Haring R, Hysi PG, Iles MM, Justice AE, Kanoni S, Lagou V, Li R, Li X, Locke A, Lu C, Mägi R, Perry JR, Pers TH, Qi Q, Sanna M, Schmidt EM, Scott WR, Shungin D, Teumer A, Vinkhuyzen AA, Walker RW, Westra HJ, Zhang M, Zhang W, Zhao JH, Zhu Z…			New loci for body fat percentage reveal link between adiposity and cardiometabolic disease risk	No	Yes	Yes	Yes	Yes	No		Lu Y, Day FR, Gustafsson S, Buchkovich ML, Na J, Bataille V, Cousminer DL, Dastani Z, Drong AW, Esko T, Evans DM, Falchi M, Feitosa MF, Ferreira T, Hedman ÅK, Haring R, Hysi PG, Iles MM, Justice AE, Kanoni S, Lagou V, Li R, Li X, Locke A, Lu C, Mägi R, Perry JR, Pers TH, Qi Q, Sanna M, Schmidt EM, Scott WR, Shungin D, Teumer A, Vinkhuyzen AA, Walker RW, Westra HJ, Zhang M, Zhang W, Zhao JH, Zhu Z…	2016	Article	PubMed	2016	Nat Commun								10.1038/ncomms10495			26833246
Scott RA, Freitag DF, Li L, Chu AY, Surendran P, Young R, Grarup N, Stancáková A, Chen Y, Varga TV, Yaghootkar H, Luan J, Zhao JH, Willems SM, Wessel J, Wang S, Maruthur N, Michailidou K, Pirie A, van der Lee SJ, Gillson C, Al Olama AA, Amouyel P, Arriola L, Arveiler D, Aviles-Olmos I, Balkau B, Barricarte A, Barroso I, Garcia SB, Bis JC, Blankenberg S, Boehnke M, Boeing H, Boerwinkle E, Borecki …			A genomic approach to therapeutic target validation identifies a glucose-lowering GLP1R variant protective for coronary heart disease	No	Yes	Yes	Yes	Yes	No		Scott RA, Freitag DF, Li L, Chu AY, Surendran P, Young R, Grarup N, Stancáková A, Chen Y, Varga TV, Yaghootkar H, Luan J, Zhao JH, Willems SM, Wessel J, Wang S, Maruthur N, Michailidou K, Pirie A, van der Lee SJ, Gillson C, Al Olama AA, Amouyel P, Arriola L, Arveiler D, Aviles-Olmos I, Balkau B, Barricarte A, Barroso I, Garcia SB, Bis JC, Blankenberg S, Boehnke M, Boeing H, Boerwinkle E, Borecki …	2016	Article	PubMed	2016	Sci Transl Med								10.1126/scitranslmed.aad3744			27252175
Mirza SS, de Bruijn RF, Koudstaal PJ, van den Meiracker AH, Franco OH, Hofman A, Tiemeier H, Ikram MA.			The N-terminal pro B-type natriuretic peptide, and risk of dementia and cognitive decline: a 10-year follow-up study in the general population	No	Yes	Yes	Yes	Yes	No		Mirza SS, de Bruijn RF, Koudstaal PJ, van den Meiracker AH, Franco OH, Hofman A, Tiemeier H, Ikram MA.	2016	Article	PubMed	2016	J Neurol Neurosurg Psychiatry								10.1136/jnnp-2014-309968			25918047
Park SE, Lee NK, Lee J, Hwang JW, Choi SJ, Hwang H, Hyung B, Chang JW, Na DL.			Distribution of human umbilical cord blood-derived mesenchymal stem cells in the Alzheimer's disease transgenic mouse after a single intravenous injection	No	Yes	Yes	Yes	Yes	No		Park SE, Lee NK, Lee J, Hwang JW, Choi SJ, Hwang H, Hyung B, Chang JW, Na DL.	2016	Article	PubMed	2016	Neuroreport								10.1097/WNR.0000000000000526			26752148
Jiang T, Tan L, Chen Q, Tan MS, Zhou JS, Zhu XC, Lu H, Wang HF, Zhang YD, Yu JT.			A rare coding variant in TREM2 increases risk for Alzheimer's disease in Han Chinese	No	Yes	Yes	Yes	Yes	No		Jiang T, Tan L, Chen Q, Tan MS, Zhou JS, Zhu XC, Lu H, Wang HF, Zhang YD, Yu JT.	2016	Article	PubMed	2016	Neurobiol Aging								10.1016/j.neurobiolaging.2016.02.023			27067662
Elkahloun A.G.; Hafko R.; Saavedra J.M.	Elkahloun, Abdel G. (6604000257); Hafko, Roman (20436218000); Saavedra, Juan M. (57203229530)	6604000257; 20436218000; 57203229530	An integrative genome-wide transcriptome reveals that candesartan is neuroprotective and a candidate therapeutic for Alzheimer's disease	No	Yes	Yes	Yes	Yes	No		Elkahloun A.G.; Hafko R.; Saavedra J.M.	2016	Article	Scopus	2016	Alzheimer's Research and Therapy	8	1	5				37	10.1186/s13195-015-0167-5	https://www.scopus.com/inward/record.uri?eid=2-s2.0-84956936161&doi=10.1186%2fs13195-015-0167-5&partnerID=40&md5=551005393f2c9017066b31a924ddb9fc	BioMed Central Ltd.	26822027	English
DeCarlo C.A.; MacDonald S.W.S.; Vergote D.; Jhamandas J.; Westaway D.; Dixon R.A.	DeCarlo, Correne A. (24474306600); MacDonald, Stuart W. S. (7201914504); Vergote, David (6506143967); Jhamandas, Jack (7006033841); Westaway, David (7006295116); Dixon, Roger A. (7402021069)	24474306600; 7201914504; 6506143967; 7006033841; 7006295116; 7402021069	Vascular Health and Genetic Risk Affect Mild Cognitive Impairment Status and 4-Year Stability: Evidence from the Victoria Longitudinal Study	No	Yes	Yes	No				DeCarlo C.A.; MacDonald S.W.S.; Vergote D.; Jhamandas J.; Westaway D.; Dixon R.A.	2016	Article	Scopus	2016	Journals of Gerontology - Series B Psychological Sciences and Social Sciences	71	6		1004	1014	10	12	10.1093/geronb/gbv043	https://www.scopus.com/inward/record.uri?eid=2-s2.0-84994607282&doi=10.1093%2fgeronb%2fgbv043&partnerID=40&md5=5a1cb34a9b038b5ba581cd532b16545e	Gerontological Society of America	26362601	English
Franzén O.; Ermel R.; Cohain A.; Akers N.K.; Di Narzo A.; Talukdar H.A.; Foroughi-Asl H.; Giambartolomei C.; Fullard J.F.; Sukhavasi K.; Köks S.; Gan L.-M.; Giannarelli C.; Kovacic J.C.; Betsholtz C.; Losic B.; Michoel T.; Hao K.; Roussos P.; Skogsberg J.; Ruusalepp A.; Schadt E.E.; Björkegren J.L.M.	Franzén, Oscar (14919190100); Ermel, Raili (56884890800); Cohain, Ariella (55308076300); Akers, Nicholas K. (57195729060); Di Narzo, Antonio (36444863300); Talukdar, Husain A. (56191512200); Foroughi-Asl, Hassan (56191493200); Giambartolomei, Claudia (26667661600); Fullard, John F. (7004022962); Sukhavasi, Katyayani (57190855134); Köks, Sulev (7004876331); Gan, Li-Ming (57204910167); Giannarelli,…	14919190100; 56884890800; 55308076300; 57195729060; 36444863300; 56191512200; 56191493200; 26667661600; 7004022962; 57190855134; 7004876331; 57204910167; 23476868400; 7003947561; 7004516561; 55520674400; 6602570838; 34770116300; 21735562400; 6602640475; 6506289914; 6701604029; 57207801675	Cardiometabolic risk loci share downstream cis- and trans-gene regulation across tissues and diseases	No	Yes	Yes	No				Franzén O.; Ermel R.; Cohain A.; Akers N.K.; Di Narzo A.; Talukdar H.A.; Foroughi-Asl H.; Giambartolomei C.; Fullard J.F.; Sukhavasi K.; Köks S.; Gan L.-M.; Giannarelli C.; Kovacic J.C.; Betsholtz C.; Losic B.; Michoel T.; Hao K.; Roussos P.; Skogsberg J.; Ruusalepp A.; Schadt E.E.; Björkegren J.L.M.	2016	Article	Scopus	2016	Science	353	6301		827	830	3	194	10.1126/science.aad6970	https://www.scopus.com/inward/record.uri?eid=2-s2.0-84983472699&doi=10.1126%2fscience.aad6970&partnerID=40&md5=7b0d14586dd927fbdc95b9669ff0ea92	American Association for the Advancement of Science	27540175	English
Liu W, Cai H, Lin M, Zhu L, Gao L, Zhong R, Bi S, Xue Y, Shang X.			MicroRNA-107 prevents amyloid-beta induced blood-brain barrier disruption and endothelial cell dysfunction by targeting Endophilin-1	No	Yes	Yes	No				Liu W, Cai H, Lin M, Zhu L, Gao L, Zhong R, Bi S, Xue Y, Shang X.	2016	Article	PubMed	2016	Exp Cell Res								10.1016/j.yexcr.2016.03.026			27038654
Mener DJ, Betz J, Yaffe K, Harris TB, Helzner EP, Satterfield S, Houston DK, Strotmeyer ES, Pratt SR, Simonsick EM, Lin FR; Health ABC Study.			Apolipoprotein E Allele and Hearing Thresholds in Older Adults	No	Yes	Yes	No				Mener DJ, Betz J, Yaffe K, Harris TB, Helzner EP, Satterfield S, Houston DK, Strotmeyer ES, Pratt SR, Simonsick EM, Lin FR; Health ABC Study.	2016	Article	PubMed	2016	Am J Alzheimers Dis Other Demen								10.1177/1533317514537549			24906966
Okbay A, Beauchamp JP, Fontana MA, Lee JJ, Pers TH, Rietveld CA, Turley P, Chen GB, Emilsson V, Meddens SF, Oskarsson S, Pickrell JK, Thom K, Timshel P, de Vlaming R, Abdellaoui A, Ahluwalia TS, Bacelis J, Baumbach C, Bjornsdottir G, Brandsma JH, Pina Concas M, Derringer J, Furlotte NA, Galesloot TE, Girotto G, Gupta R, Hall LM, Harris SE, Hofer E, Horikoshi M, Huffman JE, Kaasik K, Kalafati IP, …			Genome-wide association study identifies 74 loci associated with educational attainment	No	Yes	Yes	No				Okbay A, Beauchamp JP, Fontana MA, Lee JJ, Pers TH, Rietveld CA, Turley P, Chen GB, Emilsson V, Meddens SF, Oskarsson S, Pickrell JK, Thom K, Timshel P, de Vlaming R, Abdellaoui A, Ahluwalia TS, Bacelis J, Baumbach C, Bjornsdottir G, Brandsma JH, Pina Concas M, Derringer J, Furlotte NA, Galesloot TE, Girotto G, Gupta R, Hall LM, Harris SE, Hofer E, Horikoshi M, Huffman JE, Kaasik K, Kalafati IP, …	2016	Article	PubMed	2016	Nature								10.1038/nature17671			27225129
Habes M, Erus G, Toledo JB, Zhang T, Bryan N, Launer LJ, Rosseel Y, Janowitz D, Doshi J, Van der Auwera S, von Sarnowski B, Hegenscheid K, Hosten N, Homuth G, Völzke H, Schminke U, Hoffmann W, Grabe HJ, Davatzikos C.			White matter hyperintensities and imaging patterns of brain ageing in the general population	No	Yes	Yes	No				Habes M, Erus G, Toledo JB, Zhang T, Bryan N, Launer LJ, Rosseel Y, Janowitz D, Doshi J, Van der Auwera S, von Sarnowski B, Hegenscheid K, Hosten N, Homuth G, Völzke H, Schminke U, Hoffmann W, Grabe HJ, Davatzikos C.	2016	Article	PubMed	2016	Brain								10.1093/brain/aww008			26912649
Mokry M, Harakalova M, Asselbergs FW, de Bakker PI, Nieuwenhuis EE.			Extensive Association of Common Disease Variants with Regulatory Sequence	No	Yes	Yes	No				Mokry M, Harakalova M, Asselbergs FW, de Bakker PI, Nieuwenhuis EE.	2016	Article	PubMed	2016	PLoS One								10.1371/journal.pone.0165893			27875544
Higuchi Y, Hashiguchi A, Yuan J, Yoshimura A, Mitsui J, Ishiura H, Tanaka M, Ishihara S, Tanabe H, Nozuma S, Okamoto Y, Matsuura E, Ohkubo R, Inamizu S, Shiraishi W, Yamasaki R, Ohyagi Y, Kira J, Oya Y, Yabe H, Nishikawa N, Tobisawa S, Matsuda N, Masuda M, Kugimoto C, Fukushima K, Yano S, Yoshimura J, Doi K, Nakagawa M, Morishita S, Tsuji S, Takashima H.			Mutations in MME cause an autosomal-recessive Charcot-Marie-Tooth disease type 2	No	Yes	Yes	No				Higuchi Y, Hashiguchi A, Yuan J, Yoshimura A, Mitsui J, Ishiura H, Tanaka M, Ishihara S, Tanabe H, Nozuma S, Okamoto Y, Matsuura E, Ohkubo R, Inamizu S, Shiraishi W, Yamasaki R, Ohyagi Y, Kira J, Oya Y, Yabe H, Nishikawa N, Tobisawa S, Matsuda N, Masuda M, Kugimoto C, Fukushima K, Yano S, Yoshimura J, Doi K, Nakagawa M, Morishita S, Tsuji S, Takashima H.	2016	Article	PubMed	2016	Ann Neurol								10.1002/ana.24612			26991897
Fukushima K, Yamazaki K, Miyamoto N, Sawada K.			Functional Characterization of Acetylcholine Receptors Expressed in Human Neurons Differentiated from Hippocampal Neural Stem/Progenitor Cells	No	Yes	Yes	No				Fukushima K, Yamazaki K, Miyamoto N, Sawada K.	2016	Article	PubMed	2016	J Biomol Screen								10.1177/1087057116665567			27572608
Muramatsu I, Yoshiki H, Uwada J, Masuoka T, Sada K, Taniguchi T, Nishio M.			Pharmacological evidence of specific acetylcholine transport in rat cerebral cortex and other brain regions	No	Yes	Yes	No				Muramatsu I, Yoshiki H, Uwada J, Masuoka T, Sada K, Taniguchi T, Nishio M.	2016	Article	PubMed	2016	J Neurochem								10.1111/jnc.13843			27627023
Ibrahim-Verbaas CA, Bressler J, Debette S, Schuur M, Smith AV, Bis JC, Davies G, Trompet S, Smith JA, Wolf C, Chibnik LB, Liu Y, Vitart V, Kirin M, Petrovic K, Polasek O, Zgaga L, Fawns-Ritchie C, Hoffmann P, Karjalainen J, Lahti J, Llewellyn DJ, Schmidt CO, Mather KA, Chouraki V, Sun Q, Resnick SM, Rose LM, Oldmeadow C, Stewart M, Smith BH, Gudnason V, Yang Q, Mirza SS, Jukema JW, deJager PL, Ha…			GWAS for executive function and processing speed suggests involvement of the CADM2 gene	No	Yes	Yes	No				Ibrahim-Verbaas CA, Bressler J, Debette S, Schuur M, Smith AV, Bis JC, Davies G, Trompet S, Smith JA, Wolf C, Chibnik LB, Liu Y, Vitart V, Kirin M, Petrovic K, Polasek O, Zgaga L, Fawns-Ritchie C, Hoffmann P, Karjalainen J, Lahti J, Llewellyn DJ, Schmidt CO, Mather KA, Chouraki V, Sun Q, Resnick SM, Rose LM, Oldmeadow C, Stewart M, Smith BH, Gudnason V, Yang Q, Mirza SS, Jukema JW, deJager PL, Ha…	2016	Article	PubMed	2016	Mol Psychiatry								10.1038/mp.2015.37			25869804
Tajuddin SM, Schick UM, Eicher JD, Chami N, Giri A, Brody JA, Hill WD, Kacprowski T, Li J, Lyytikäinen LP, Manichaikul A, Mihailov E, O'Donoghue ML, Pankratz N, Pazoki R, Polfus LM, Smith AV, Schurmann C, Vacchi-Suzzi C, Waterworth DM, Evangelou E, Yanek LR, Burt A, Chen MH, van Rooij FJ, Floyd JS, Greinacher A, Harris TB, Highland HM, Lange LA, Liu Y, Mägi R, Nalls MA, Mathias RA, Nickerson DA, …			Large-Scale Exome-wide Association Analysis Identifies Loci for White Blood Cell Traits and Pleiotropy with Immune-Mediated Diseases	No	Yes	Yes	No				Tajuddin SM, Schick UM, Eicher JD, Chami N, Giri A, Brody JA, Hill WD, Kacprowski T, Li J, Lyytikäinen LP, Manichaikul A, Mihailov E, O'Donoghue ML, Pankratz N, Pazoki R, Polfus LM, Smith AV, Schurmann C, Vacchi-Suzzi C, Waterworth DM, Evangelou E, Yanek LR, Burt A, Chen MH, van Rooij FJ, Floyd JS, Greinacher A, Harris TB, Highland HM, Lange LA, Liu Y, Mägi R, Nalls MA, Mathias RA, Nickerson DA, …	2016	Article	PubMed	2016	Am J Hum Genet								10.1016/j.ajhg.2016.05.003			27346689
Medici V, Kieffer DA, Shibata NM, Chima H, Kim K, Canovas A, Medrano JF, Islas-Trejo AD, Kharbanda KK, Olson K, Su RJ, Islam MS, Syed R, Keen CL, Miller AY, Rutledge JC, Halsted CH, LaSalle JM.			Wilson Disease: Epigenetic effects of choline supplementation on phenotype and clinical course in a mouse model	No	Yes	Yes	No				Medici V, Kieffer DA, Shibata NM, Chima H, Kim K, Canovas A, Medrano JF, Islas-Trejo AD, Kharbanda KK, Olson K, Su RJ, Islam MS, Syed R, Keen CL, Miller AY, Rutledge JC, Halsted CH, LaSalle JM.	2016	Article	PubMed	2016	Epigenetics								10.1080/15592294.2016.1231289			27611852
de Vries PS, Chasman DI, Sabater-Lleal M, Chen MH, Huffman JE, Steri M, Tang W, Teumer A, Marioni RE, Grossmann V, Hottenga JJ, Trompet S, Müller-Nurasyid M, Zhao JH, Brody JA, Kleber ME, Guo X, Wang JJ, Auer PL, Attia JR, Yanek LR, Ahluwalia TS, Lahti J, Venturini C, Tanaka T, Bielak LF, Joshi PK, Rocanin-Arjo A, Kolcic I, Navarro P, Rose LM, Oldmeadow C, Riess H, Mazur J, Basu S, Goel A, Yang Q…			A meta-analysis of 120 246 individuals identifies 18 new loci for fibrinogen concentration	No	Yes	Yes	No				de Vries PS, Chasman DI, Sabater-Lleal M, Chen MH, Huffman JE, Steri M, Tang W, Teumer A, Marioni RE, Grossmann V, Hottenga JJ, Trompet S, Müller-Nurasyid M, Zhao JH, Brody JA, Kleber ME, Guo X, Wang JJ, Auer PL, Attia JR, Yanek LR, Ahluwalia TS, Lahti J, Venturini C, Tanaka T, Bielak LF, Joshi PK, Rocanin-Arjo A, Kolcic I, Navarro P, Rose LM, Oldmeadow C, Riess H, Mazur J, Basu S, Goel A, Yang Q…	2016	Article	PubMed	2016	Hum Mol Genet								10.1093/hmg/ddv454			26561523
Eicher JD, Chami N, Kacprowski T, Nomura A, Chen MH, Yanek LR, Tajuddin SM, Schick UM, Slater AJ, Pankratz N, Polfus L, Schurmann C, Giri A, Brody JA, Lange LA, Manichaikul A, Hill WD, Pazoki R, Elliot P, Evangelou E, Tzoulaki I, Gao H, Vergnaud AC, Mathias RA, Becker DM, Becker LC, Burt A, Crosslin DR, Lyytikäinen LP, Nikus K, Hernesniemi J, Kähönen M, Raitoharju E, Mononen N, Raitakari OT, Leht…			Platelet-Related Variants Identified by Exomechip Meta-analysis in 157,293 Individuals	No	Yes	Yes	No				Eicher JD, Chami N, Kacprowski T, Nomura A, Chen MH, Yanek LR, Tajuddin SM, Schick UM, Slater AJ, Pankratz N, Polfus L, Schurmann C, Giri A, Brody JA, Lange LA, Manichaikul A, Hill WD, Pazoki R, Elliot P, Evangelou E, Tzoulaki I, Gao H, Vergnaud AC, Mathias RA, Becker DM, Becker LC, Burt A, Crosslin DR, Lyytikäinen LP, Nikus K, Hernesniemi J, Kähönen M, Raitoharju E, Mononen N, Raitakari OT, Leht…	2016	Article	PubMed	2016	Am J Hum Genet								10.1016/j.ajhg.2016.05.005			27346686
Chami N, Chen MH, Slater AJ, Eicher JD, Evangelou E, Tajuddin SM, Love-Gregory L, Kacprowski T, Schick UM, Nomura A, Giri A, Lessard S, Brody JA, Schurmann C, Pankratz N, Yanek LR, Manichaikul A, Pazoki R, Mihailov E, Hill WD, Raffield LM, Burt A, Bartz TM, Becker DM, Becker LC, Boerwinkle E, Bork-Jensen J, Bottinger EP, O'Donoghue ML, Crosslin DR, de Denus S, Dubé MP, Elliott P, Engström G, Evan…			Exome Genotyping Identifies Pleiotropic Variants Associated with Red Blood Cell Traits	No	Yes	Yes	No				Chami N, Chen MH, Slater AJ, Eicher JD, Evangelou E, Tajuddin SM, Love-Gregory L, Kacprowski T, Schick UM, Nomura A, Giri A, Lessard S, Brody JA, Schurmann C, Pankratz N, Yanek LR, Manichaikul A, Pazoki R, Mihailov E, Hill WD, Raffield LM, Burt A, Bartz TM, Becker DM, Becker LC, Boerwinkle E, Bork-Jensen J, Bottinger EP, O'Donoghue ML, Crosslin DR, de Denus S, Dubé MP, Elliott P, Engström G, Evan…	2016	Article	PubMed	2016	Am J Hum Genet								10.1016/j.ajhg.2016.05.007			27346685
Hirtz C, Vialaret J, Nouadje G, Schraen S, Benlian P, Mary S, Philibert P, Tiers L, Bros P, Delaby C, Gabelle A, Lehmann S.			Development of new quantitative mass spectrometry and semi-automatic isofocusing methods for the determination of Apolipoprotein E typing	No	Yes	Yes	No				Hirtz C, Vialaret J, Nouadje G, Schraen S, Benlian P, Mary S, Philibert P, Tiers L, Bros P, Delaby C, Gabelle A, Lehmann S.	2016	Article	PubMed	2016	Clin Chim Acta								10.1016/j.cca.2015.12.020			26707914
Matteini AM, Tanaka T, Karasik D, Atzmon G, Chou WC, Eicher JD, Johnson AD, Arnold AM, Callisaya ML, Davies G, Evans DS, Holtfreter B, Lohman K, Lunetta KL, Mangino M, Smith AV, Smith JA, Teumer A, Yu L, Arking DE, Buchman AS, Chibinik LB, De Jager PL, Evans DA, Faul JD, Garcia ME, Gillham-Nasenya I, Gudnason V, Hofman A, Hsu YH, Ittermann T, Lahousse L, Liewald DC, Liu Y, Lopez L, Rivadeneira F,…			GWAS analysis of handgrip and lower body strength in older adults in the CHARGE consortium	No	Yes	Yes	No				Matteini AM, Tanaka T, Karasik D, Atzmon G, Chou WC, Eicher JD, Johnson AD, Arnold AM, Callisaya ML, Davies G, Evans DS, Holtfreter B, Lohman K, Lunetta KL, Mangino M, Smith AV, Smith JA, Teumer A, Yu L, Arking DE, Buchman AS, Chibinik LB, De Jager PL, Evans DA, Faul JD, Garcia ME, Gillham-Nasenya I, Gudnason V, Hofman A, Hsu YH, Ittermann T, Lahousse L, Liewald DC, Liu Y, Lopez L, Rivadeneira F,…	2016	Article	PubMed	2016	Aging Cell								10.1111/acel.12468			27325353
Rizzuto D, Keller L, Orsini N, Graff C, Bäckman L, Bellocco R, Wang HX, Fratiglioni L.			Effect of the Interplay Between Genetic and Behavioral Risks on Survival After Age 75	No	Yes	Yes	No				Rizzuto D, Keller L, Orsini N, Graff C, Bäckman L, Bellocco R, Wang HX, Fratiglioni L.	2016	Article	PubMed	2016	J Am Geriatr Soc								10.1111/jgs.14391			27806189
Barban N, Jansen R, de Vlaming R, Vaez A, Mandemakers JJ, Tropf FC, Shen X, Wilson JF, Chasman DI, Nolte IM, Tragante V, van der Laan SW, Perry JR, Kong A; BIOS Consortium; Ahluwalia TS, Albrecht E, Yerges-Armstrong L, Atzmon G, Auro K, Ayers K, Bakshi A, Ben-Avraham D, Berger K, Bergman A, Bertram L, Bielak LF, Bjornsdottir G, Bonder MJ, Broer L, Bui M, Barbieri C, Cavadino A, Chavarro JE, Turma…			Genome-wide analysis identifies 12 loci influencing human reproductive behavior	No	Yes	Yes	No				Barban N, Jansen R, de Vlaming R, Vaez A, Mandemakers JJ, Tropf FC, Shen X, Wilson JF, Chasman DI, Nolte IM, Tragante V, van der Laan SW, Perry JR, Kong A; BIOS Consortium; Ahluwalia TS, Albrecht E, Yerges-Armstrong L, Atzmon G, Auro K, Ayers K, Bakshi A, Ben-Avraham D, Berger K, Bergman A, Bertram L, Bielak LF, Bjornsdottir G, Bonder MJ, Broer L, Bui M, Barbieri C, Cavadino A, Chavarro JE, Turma…	2016	Article	PubMed	2016	Nat Genet								10.1038/ng.3698			27798627
Livny A, Ravona-Springer R, Heymann A, Priess R, Kushnir T, Tsarfaty G, Rabinov L, Moran R, Hoffman H, Cooper I, Greenbaum L, Silverman J, Sano M, Johnson SC, Bendlin BB, Schnaider Beeri M.			Long-term Variability in Glycemic Control Is Associated With White Matter Hyperintensities in APOE4 Genotype Carriers With Type 2 Diabetes	No	Yes	Yes	No				Livny A, Ravona-Springer R, Heymann A, Priess R, Kushnir T, Tsarfaty G, Rabinov L, Moran R, Hoffman H, Cooper I, Greenbaum L, Silverman J, Sano M, Johnson SC, Bendlin BB, Schnaider Beeri M.	2016	Article	PubMed	2016	Diabetes Care								10.2337/dc15-2331			27208321
Adams HH, Hibar DP, Chouraki V, Stein JL, Nyquist PA, Rentería ME, Trompet S, Arias-Vasquez A, Seshadri S, Desrivières S, Beecham AH, Jahanshad N, Wittfeld K, Van der Lee SJ, Abramovic L, Alhusaini S, Amin N, Andersson M, Arfanakis K, Aribisala BS, Armstrong NJ, Athanasiu L, Axelsson T, Beiser A, Bernard M, Bis JC, Blanken LM, Blanton SH, Bohlken MM, Boks MP, Bralten J, Brickman AM, Carmichael O,…			Novel genetic loci underlying human intracranial volume identified through genome-wide association	No	Yes	Yes	No				Adams HH, Hibar DP, Chouraki V, Stein JL, Nyquist PA, Rentería ME, Trompet S, Arias-Vasquez A, Seshadri S, Desrivières S, Beecham AH, Jahanshad N, Wittfeld K, Van der Lee SJ, Abramovic L, Alhusaini S, Amin N, Andersson M, Arfanakis K, Aribisala BS, Armstrong NJ, Athanasiu L, Axelsson T, Beiser A, Bernard M, Bis JC, Blanken LM, Blanton SH, Bohlken MM, Boks MP, Bralten J, Brickman AM, Carmichael O,…	2016	Article	PubMed	2016	Nat Neurosci								10.1038/nn.4398			27694991
Johnson MR, Shkura K, Langley SR, Delahaye-Duriez A, Srivastava P, Hill WD, Rackham OJ, Davies G, Harris SE, Moreno-Moral A, Rotival M, Speed D, Petrovski S, Katz A, Hayward C, Porteous DJ, Smith BH, Padmanabhan S, Hocking LJ, Starr JM, Liewald DC, Visconti A, Falchi M, Bottolo L, Rossetti T, Danis B, Mazzuferi M, Foerch P, Grote A, Helmstaedter C, Becker AJ, Kaminski RM, Deary IJ, Petretto E.			Systems genetics identifies a convergent gene network for cognition and neurodevelopmental disease	No	Yes	Yes	No				Johnson MR, Shkura K, Langley SR, Delahaye-Duriez A, Srivastava P, Hill WD, Rackham OJ, Davies G, Harris SE, Moreno-Moral A, Rotival M, Speed D, Petrovski S, Katz A, Hayward C, Porteous DJ, Smith BH, Padmanabhan S, Hocking LJ, Starr JM, Liewald DC, Visconti A, Falchi M, Bottolo L, Rossetti T, Danis B, Mazzuferi M, Foerch P, Grote A, Helmstaedter C, Becker AJ, Kaminski RM, Deary IJ, Petretto E.	2016	Article	PubMed	2016	Nat Neurosci								10.1038/nn.4205			26691832
Kalpouzos G, Rizzuto D, Keller L, Fastbom J, Santoni G, Angleman S, Graff C, Bäckman L, Fratiglioni L.			Telomerase Gene (hTERT) and Survival: Results From Two Swedish Cohorts of Older Adults	No	Yes	Yes	No				Kalpouzos G, Rizzuto D, Keller L, Fastbom J, Santoni G, Angleman S, Graff C, Bäckman L, Fratiglioni L.	2016	Article	PubMed	2016	J Gerontol A Biol Sci Med Sci								10.1093/gerona/glu222			25452402
Ragusa M, Bosco P, Tamburello L, Barbagallo C, Condorelli AG, Tornitore M, Spada RS, Barbagallo D, Scalia M, Elia M, Di Pietro C, Purrello M.			miRNAs Plasma Profiles in Vascular Dementia: Biomolecular Data and Biomedical Implications	No	Yes	Yes	No				Ragusa M, Bosco P, Tamburello L, Barbagallo C, Condorelli AG, Tornitore M, Spada RS, Barbagallo D, Scalia M, Elia M, Di Pietro C, Purrello M.	2016	Article	PubMed	2016	Front Cell Neurosci								10.3389/fncel.2016.00051			26973465
Liow JS, Zoghbi SS, Hu S, Hall MD, Hines CS, Shetty HU, Araneta MD, Page EM, Pike VW, Kreisl WC, Herscovitch P, Gottesman MM, Theodore WH, Innis RB.			(18)F-FCWAY, a serotonin 1A receptor radioligand, is a substrate for efflux transport at the human blood-brain barrier	No	Yes	Yes	No				Liow JS, Zoghbi SS, Hu S, Hall MD, Hines CS, Shetty HU, Araneta MD, Page EM, Pike VW, Kreisl WC, Herscovitch P, Gottesman MM, Theodore WH, Innis RB.	2016	Article	PubMed	2016	Neuroimage								10.1016/j.neuroimage.2016.05.045			27211474
Schumann G, Liu C, O'Reilly P, Gao H, Song P, Xu B, Ruggeri B, Amin N, Jia T, Preis S, Segura Lepe M, Akira S, Barbieri C, Baumeister S, Cauchi S, Clarke TK, Enroth S, Fischer K, Hällfors J, Harris SE, Hieber S, Hofer E, Hottenga JJ, Johansson Å, Joshi PK, Kaartinen N, Laitinen J, Lemaitre R, Loukola A, Luan J, Lyytikäinen LP, Mangino M, Manichaikul A, Mbarek H, Milaneschi Y, Moayyeri A, Mukamal …			KLB is associated with alcohol drinking, and its gene product β-Klotho is necessary for FGF21 regulation of alcohol preference	No	Yes	Yes	No				Schumann G, Liu C, O'Reilly P, Gao H, Song P, Xu B, Ruggeri B, Amin N, Jia T, Preis S, Segura Lepe M, Akira S, Barbieri C, Baumeister S, Cauchi S, Clarke TK, Enroth S, Fischer K, Hällfors J, Harris SE, Hieber S, Hofer E, Hottenga JJ, Johansson Å, Joshi PK, Kaartinen N, Laitinen J, Lemaitre R, Loukola A, Luan J, Lyytikäinen LP, Mangino M, Manichaikul A, Mbarek H, Milaneschi Y, Moayyeri A, Mukamal …	2016	Article	PubMed	2016	Proc Natl Acad Sci U S A								10.1073/pnas.1611243113			27911795
van den Berg SM, de Moor MH, Verweij KJ, Krueger RF, Luciano M, Arias Vasquez A, Matteson LK, Derringer J, Esko T, Amin N, Gordon SD, Hansell NK, Hart AB, Seppälä I, Huffman JE, Konte B, Lahti J, Lee M, Miller M, Nutile T, Tanaka T, Teumer A, Viktorin A, Wedenoja J, Abdellaoui A, Abecasis GR, Adkins DE, Agrawal A, Allik J, Appel K, Bigdeli TB, Busonero F, Campbell H, Costa PT, Smith GD, Davies G,…			Meta-analysis of Genome-Wide Association Studies for Extraversion: Findings from the Genetics of Personality Consortium	No	Yes	Yes	No				van den Berg SM, de Moor MH, Verweij KJ, Krueger RF, Luciano M, Arias Vasquez A, Matteson LK, Derringer J, Esko T, Amin N, Gordon SD, Hansell NK, Hart AB, Seppälä I, Huffman JE, Konte B, Lahti J, Lee M, Miller M, Nutile T, Tanaka T, Teumer A, Viktorin A, Wedenoja J, Abdellaoui A, Abecasis GR, Adkins DE, Agrawal A, Allik J, Appel K, Bigdeli TB, Busonero F, Campbell H, Costa PT, Smith GD, Davies G,…	2016	Article	PubMed	2016	Behav Genet								10.1007/s10519-015-9735-5			26362575
Njemanze H, Warren C, Eggett C, MacGowan GA, Bates MG, Siervo M, Ivkovic S, Trenell MI, Jakovljevic DG.			Age-related decline in cardiac autonomic function is not attenuated with increased physical activity	No	Yes	Yes	No				Njemanze H, Warren C, Eggett C, MacGowan GA, Bates MG, Siervo M, Ivkovic S, Trenell MI, Jakovljevic DG.	2016	Article	PubMed	2016	Oncotarget								10.18632/oncotarget.12403			27705949
Noy PJ, Yang J, Reyat JS, Matthews AL, Charlton AE, Furmston J, Rogers DA, Rainger GE, Tomlinson MG.			TspanC8 Tetraspanins and A Disintegrin and Metalloprotease 10 (ADAM10) Interact via Their Extracellular Regions: EVIDENCE FOR DISTINCT BINDING MECHANISMS FOR DIFFERENT TspanC8 PROTEINS	No	Yes	Yes	No				Noy PJ, Yang J, Reyat JS, Matthews AL, Charlton AE, Furmston J, Rogers DA, Rainger GE, Tomlinson MG.	2016	Article	PubMed	2016	J Biol Chem								10.1074/jbc.M115.703058			26668317
Chittoor G.; Kent J.W.; Almeida M.; Puppala S.; Farook V.S.; Cole S.A.; Haack K.; Göring H.H.H.; MacCluer J.W.; Curran J.E.; Carless M.A.; Johnson M.P.; Moses E.K.; Almasy L.; Mahaney M.C.; Lehman D.M.; Duggirala R.; Comuzzie A.G.; Blangero J.; Voruganti V.S.	Chittoor, Geetha (50461170000); Kent, Jack W. (57203069621); Almeida, Marcio (36929999700); Puppala, Sobha (6602443535); Farook, Vidya S. (6507320765); Cole, Shelley A. (13309916000); Haack, Karin (16506801400); Göring, Harald H.H. (7006954409); MacCluer, Jean W. (7004470809); Curran, Joanne E. (9041282500); Carless, Melanie A. (25122331600); Johnson, Matthew P. (34770944700); Moses, Eric K. (700…	50461170000; 57203069621; 36929999700; 6602443535; 6507320765; 13309916000; 16506801400; 7006954409; 7004470809; 9041282500; 25122331600; 34770944700; 7005685666; 7004843008; 7005938862; 7005248836; 7004588861; 7007136898; 7006574110; 57207564154	GWAS and transcriptional analysis prioritize ITPR1 and CNTN4 for a serum uric acid 3p26 QTL in Mexican Americans	No	Yes	Yes	No				Chittoor G.; Kent J.W.; Almeida M.; Puppala S.; Farook V.S.; Cole S.A.; Haack K.; Göring H.H.H.; MacCluer J.W.; Curran J.E.; Carless M.A.; Johnson M.P.; Moses E.K.; Almasy L.; Mahaney M.C.; Lehman D.M.; Duggirala R.; Comuzzie A.G.; Blangero J.; Voruganti V.S.	2016	Article	Scopus	2016	BMC Genomics	17	1	276				14	10.1186/s12864-016-2594-5	https://www.scopus.com/inward/record.uri?eid=2-s2.0-84961990475&doi=10.1186%2fs12864-016-2594-5&partnerID=40&md5=b2aeb4c135f32ea17f197cf56e1301ad	BioMed Central Ltd.	27039371	English
Guzzo M.B.; Nguyen H.T.; Pham T.H.; Wyszczelska-Rokiel M.; Jakubowski H.; Wolff K.A.; Ogwang S.; Timpona J.L.; Gogula S.; Jacobs M.R.; Ruetz M.; Kräutler B.; Jacobsen D.W.; Zhang G.-F.; Nguyen L.	Guzzo, Marissa B. (57191755955); Nguyen, Hoa T. (56390949600); Pham, Thanh H. (59270006600); Wyszczelska-Rokiel, Monika (55826131600); Jakubowski, Hieronim (7005909475); Wolff, Kerstin A. (35110812000); Ogwang, Sam (15841939700); Timpona, Joseph L. (57191749058); Gogula, Soumya (57191756648); Jacobs, Michael R. (7402487500); Ruetz, Markus (36497225600); Kräutler, Bernhard (7006390195); Jacobsen, …	57191755955; 56390949600; 59270006600; 55826131600; 7005909475; 35110812000; 15841939700; 57191749058; 57191756648; 7402487500; 36497225600; 7006390195; 7102148775; 12767248300; 7202156635	Methylfolate Trap Promotes Bacterial Thymineless Death by Sulfa Drugs	No	Yes	Yes	No				Guzzo M.B.; Nguyen H.T.; Pham T.H.; Wyszczelska-Rokiel M.; Jakubowski H.; Wolff K.A.; Ogwang S.; Timpona J.L.; Gogula S.; Jacobs M.R.; Ruetz M.; Kräutler B.; Jacobsen D.W.; Zhang G.-F.; Nguyen L.	2016	Article	Scopus	2016	PLoS Pathogens	12	10	e1005949				32	10.1371/journal.ppat.1005949	https://www.scopus.com/inward/record.uri?eid=2-s2.0-84992697173&doi=10.1371%2fjournal.ppat.1005949&partnerID=40&md5=11dd5b7730c7e8fa2ecc27ece504bc62	Public Library of Science	27760199	English
Pilling L.C.; Atkins J.L.; Bowman K.; Jones S.E.; Tyrrell J.; Beaumont R.N.; Ruth K.S.; Tuke M.A.; Yaghootkar H.; Wood A.R.; Freathy R.M.; Murray A.; Weedon M.N.; Xue L.; Lunetta K.; Murabito J.M.; Harries L.W.; Robine J.-M.; Brayne C.; Kuchel G.A.; Ferrucci L.; Frayling T.M.; Melzer D.	Pilling, Luke C. (57195139356); Atkins, Janice L. (55699884500); Bowman, Kirsty (57192703854); Jones, Samuel E. (56924115000); Tyrrell, Jessica (36149612100); Beaumont, Robin N. (57156164500); Ruth, Katherine S. (57220337912); Tuke, Marcus A. (55854153500); Yaghootkar, Hanieh (57223117018); Wood, Andrew R. (36505189800); Freathy, Rachel M. (13410580600); Murray, Anna (57833059800); Weedon, Michae…	57195139356; 55699884500; 57192703854; 56924115000; 36149612100; 57156164500; 57220337912; 55854153500; 57223117018; 36505189800; 13410580600; 57833059800; 6603919352; 57214957514; 6701853655; 7003557869; 13805289700; 7006739981; 57210386759; 7003908811; 55239601400; 7003962934; 7006326416	Human longevity is influenced by many genetic variants: Evidence from 75,000 UK Biobank participants	No	Yes	Yes	No				Pilling L.C.; Atkins J.L.; Bowman K.; Jones S.E.; Tyrrell J.; Beaumont R.N.; Ruth K.S.; Tuke M.A.; Yaghootkar H.; Wood A.R.; Freathy R.M.; Murray A.; Weedon M.N.; Xue L.; Lunetta K.; Murabito J.M.; Harries L.W.; Robine J.-M.; Brayne C.; Kuchel G.A.; Ferrucci L.; Frayling T.M.; Melzer D.	2016	Article	Scopus	2016	Aging	8	3		547	560	13	96	10.18632/aging.100930	https://www.scopus.com/inward/record.uri?eid=2-s2.0-85016101122&doi=10.18632%2faging.100930&partnerID=40&md5=9e168061567b33552e55962933c337db	Impact Journals LLC	27015805	English
Midorikawa K.; Soukaloun D.; Akkhavong K.; Southivong B.; Rattanavong O.; Sengkhygnavong V.; Pyaluanglath A.; Sayasithsena S.; Nakamura S.; Midorikawa Y.; Murata M.	Midorikawa, Kaoru (7102401068); Soukaloun, Douangdao (8062404900); Akkhavong, Kongsap (25640892500); Southivong, Bouavanh (55872039400); Rattanavong, Oudayvone (12751900300); Sengkhygnavong, Vikham (57189357173); Pyaluanglath, Amphay (57189365981); Sayasithsena, Saymongkhonh (57189367074); Nakamura, Satoshi (57199925606); Midorikawa, Yutaka (36856961500); Murata, Mariko (7402129617)	7102401068; 8062404900; 25640892500; 55872039400; 12751900300; 57189357173; 57189365981; 57189367074; 57199925606; 36856961500; 7402129617	APOE genotype in the ethnic majority and minority groups of Laos and the implications for non-communicable diseases	No	Yes	Yes	No				Midorikawa K.; Soukaloun D.; Akkhavong K.; Southivong B.; Rattanavong O.; Sengkhygnavong V.; Pyaluanglath A.; Sayasithsena S.; Nakamura S.; Midorikawa Y.; Murata M.	2016	Article	Scopus	2016	PLoS ONE	11	5	e0155072				5	10.1371/journal.pone.0155072	https://www.scopus.com/inward/record.uri?eid=2-s2.0-84969800806&doi=10.1371%2fjournal.pone.0155072&partnerID=40&md5=4e693401383ee539ac2e9fb49f1c3f45	Public Library of Science	27168072	English
Kumar A.; Thotakura P.L.; Tiwary B.K.; Krishna R.	Kumar, Amit (57214420192); Thotakura, Pragna Lakshmi (57189466716); Tiwary, Basant Kumar (6602128310); Krishna, Ramadas (35743025000)	57214420192; 57189466716; 6602128310; 35743025000	Target identification in Fusobacterium nucleatum by subtractive genomics approach and enrichment analysis of host-pathogen protein-protein interactions	No	Yes	No					Kumar A.; Thotakura P.L.; Tiwary B.K.; Krishna R.	2016	Article	Scopus	2016	BMC Microbiology	16	1	84				42	10.1186/s12866-016-0700-0	https://www.scopus.com/inward/record.uri?eid=2-s2.0-84971317384&doi=10.1186%2fs12866-016-0700-0&partnerID=40&md5=37e4f17e686971a6a410237dd42ef134	BioMed Central	27176600	English
Chen CH.			Development of a Melting Curve-Based Allele-Specific PCR of Apolipoprotein E (APOE) Genotyping Method for Genomic DNA, Guthrie Blood Spot, and Whole Blood	No	No						Chen CH.	2016	Article	PubMed	2016	PLoS One								10.1371/journal.pone.0153593			27078154
Hudry E, Martin C, Gandhi S, György B, Scheffer DI, Mu D, Merkel SF, Mingozzi F, Fitzpatrick Z, Dimant H, Masek M, Ragan T, Tan S, Brisson AR, Ramirez SH, Hyman BT, Maguire CA.			Exosome-associated AAV vector as a robust and convenient neuroscience tool	No	No						Hudry E, Martin C, Gandhi S, György B, Scheffer DI, Mu D, Merkel SF, Mingozzi F, Fitzpatrick Z, Dimant H, Masek M, Ragan T, Tan S, Brisson AR, Ramirez SH, Hyman BT, Maguire CA.	2016	Article	PubMed	2016	Gene Ther								10.1038/gt.2016.11			26836117
Eleftheriadis N, Thee SA, Zwinderman MR, Leus NG, Dekker FJ.			Activity-Based Probes for 15-Lipoxygenase-1	No	No						Eleftheriadis N, Thee SA, Zwinderman MR, Leus NG, Dekker FJ.	2016	Article	PubMed	2016	Angew Chem Int Ed Engl								10.1002/anie.201606876			27612308
Gaugler J.; James B.; Johnson T.; Scholz K.; Weuve J.	Gaugler, Joseph (7003522990); James, Bryan (57204725747); Johnson, Tricia (55605763451); Scholz, Ken (57188867486); Weuve, Jennifer (55982983200)	7003522990; 57204725747; 55605763451; 57188867486; 55982983200	2016 Alzheimer's disease facts and figures	No	No						Gaugler J.; James B.; Johnson T.; Scholz K.; Weuve J.	2016	Article	Scopus	2016	Alzheimer's and Dementia	12	4		459	509	50	2083	10.1016/j.jalz.2016.03.001	https://www.scopus.com/inward/record.uri?eid=2-s2.0-84963972074&doi=10.1016%2fj.jalz.2016.03.001&partnerID=40&md5=c6cc34e845d7e52a0123edccac820ca3	Elsevier Inc.	27570871	English
Sundarrajan S.; Arumugam M.	Sundarrajan, Sudharsana (56624250100); Arumugam, Mohanapriya (35196559900)	56624250100; 35196559900	Comorbidities of psoriasis - Exploring the links by network approach	No	No						Sundarrajan S.; Arumugam M.	2016	Article	Scopus	2016	PLoS ONE	11	3	e0149175				29	10.1371/journal.pone.0149175	https://www.scopus.com/inward/record.uri?eid=2-s2.0-84962597325&doi=10.1371%2fjournal.pone.0149175&partnerID=40&md5=34ccd9af255e9491dab5fc0d24d3deb1	Public Library of Science	26966903	English
Greco S, Zaccagnini G, Fuschi P, Voellenkle C, Carrara M, Sadeghi I, Bearzi C, Maimone B, Castelvecchio S, Stellos K, Gaetano C, Menicanti L, Martelli F.			Increased BACE1-AS long noncoding RNA and β-amyloid levels in heart failure	Yes	Yes	Yes	Yes	Yes	Yes	AB in heart	Greco S, Zaccagnini G, Fuschi P, Voellenkle C, Carrara M, Sadeghi I, Bearzi C, Maimone B, Castelvecchio S, Stellos K, Gaetano C, Menicanti L, Martelli F.	2017	Article	PubMed	2017	Cardiovasc Res								10.1093/cvr/cvx013			28158647
Richard MA, Huan T, Ligthart S, Gondalia R, Jhun MA, Brody JA, Irvin MR, Marioni R, Shen J, Tsai PC, Montasser ME, Jia Y, Syme C, Salfati EL, Boerwinkle E, Guan W, Mosley TH Jr, Bressler J, Morrison AC, Liu C, Mendelson MM, Uitterlinden AG, van Meurs JB; BIOS Consortium; Franco OH, Zhang G, Li Y, Stewart JD, Bis JC, Psaty BM, Chen YI, Kardia SLR, Zhao W, Turner ST, Absher D, Aslibekyan S, Starr J…			DNA Methylation Analysis Identifies Loci for Blood Pressure Regulation	Yes	Yes	Yes	Yes	Yes	Yes	BP GWAS	Richard MA, Huan T, Ligthart S, Gondalia R, Jhun MA, Brody JA, Irvin MR, Marioni R, Shen J, Tsai PC, Montasser ME, Jia Y, Syme C, Salfati EL, Boerwinkle E, Guan W, Mosley TH Jr, Bressler J, Morrison AC, Liu C, Mendelson MM, Uitterlinden AG, van Meurs JB; BIOS Consortium; Franco OH, Zhang G, Li Y, Stewart JD, Bis JC, Psaty BM, Chen YI, Kardia SLR, Zhao W, Turner ST, Absher D, Aslibekyan S, Starr J…	2017	Article	PubMed	2017	Am J Hum Genet								10.1016/j.ajhg.2017.09.028			29198723
Wain LV, Vaez A, Jansen R, Joehanes R, van der Most PJ, Erzurumluoglu AM, O'Reilly PF, Cabrera CP, Warren HR, Rose LM, Verwoert GC, Hottenga JJ, Strawbridge RJ, Esko T, Arking DE, Hwang SJ, Guo X, Kutalik Z, Trompet S, Shrine N, Teumer A, Ried JS, Bis JC, Smith AV, Amin N, Nolte IM, Lyytikäinen LP, Mahajan A, Wareham NJ, Hofer E, Joshi PK, Kristiansson K, Traglia M, Havulinna AS, Goel A, Nalls MA…			Novel Blood Pressure Locus and Gene Discovery Using Genome-Wide Association Study and Expression Data Sets From Blood and the Kidney	Yes	Yes	Yes	Yes	Yes	Yes	BP GWAS	Wain LV, Vaez A, Jansen R, Joehanes R, van der Most PJ, Erzurumluoglu AM, O'Reilly PF, Cabrera CP, Warren HR, Rose LM, Verwoert GC, Hottenga JJ, Strawbridge RJ, Esko T, Arking DE, Hwang SJ, Guo X, Kutalik Z, Trompet S, Shrine N, Teumer A, Ried JS, Bis JC, Smith AV, Amin N, Nolte IM, Lyytikäinen LP, Mahajan A, Wareham NJ, Hofer E, Joshi PK, Kristiansson K, Traglia M, Havulinna AS, Goel A, Nalls MA…	2017	Article	PubMed	2017	Hypertension								10.1161/HYPERTENSIONAHA.117.09438			28739976
Jefferson AL, Liu D, Gupta DK, Pechman KR, Watchmaker JM, Gordon EA, Rane S, Bell SP, Mendes LA, Davis LT, Gifford KA, Hohman TJ, Wang TJ, Donahue MJ.			Lower cardiac index levels relate to lower cerebral blood flow in older adults	Yes	Yes	Yes	Yes	Yes	Yes	Cardiac output	Jefferson AL, Liu D, Gupta DK, Pechman KR, Watchmaker JM, Gordon EA, Rane S, Bell SP, Mendes LA, Davis LT, Gifford KA, Hohman TJ, Wang TJ, Donahue MJ.	2017	Article	PubMed	2017	Neurology								10.1212/WNL.0000000000004707			29117962
Karlsson I.K.; Ploner A.; Song C.; Gatz M.; Pedersen N.L.; Hägg S.	Karlsson, I.K. (56504910300); Ploner, A. (8905054200); Song, C. (53364434600); Gatz, M. (35465828000); Pedersen, N.L. (7202300001); Hägg, S. (36010457900)	56504910300; 8905054200; 53364434600; 35465828000; 7202300001; 36010457900	Genetic susceptibility to cardiovascular disease and risk of dementia	Yes	Yes	Yes	Yes	Yes	Yes	CVD, AD genetics	Karlsson I.K.; Ploner A.; Song C.; Gatz M.; Pedersen N.L.; Hägg S.	2017	Article	Scopus, PubMed	2017	Translational Psychiatry	7	5	e1142				13	10.1038/TP.2017.110	https://www.scopus.com/inward/record.uri?eid=2-s2.0-85044091482&doi=10.1038%2fTP.2017.110&partnerID=40&md5=8fbbd01482e04ea6ffbdb5661bf3840b	Springer Nature	28556832	English
Hedman ÅK, Mendelson MM, Marioni RE, Gustafsson S, Joehanes R, Irvin MR, Zhi D, Sandling JK, Yao C, Liu C, Liang L, Huan T, McRae AF, Demissie S, Shah S, Starr JM, Cupples LA, Deloukas P, Spector TD, Sundström J, Krauss RM, Arnett DK, Deary IJ, Lind L, Levy D, Ingelsson E.			Epigenetic Patterns in Blood Associated With Lipid Traits Predict Incident Coronary Heart Disease Events and Are Enriched for Results From Genome-Wide Association Studies	Yes	Yes	Yes	Yes	Yes	Yes	lipids	Hedman ÅK, Mendelson MM, Marioni RE, Gustafsson S, Joehanes R, Irvin MR, Zhi D, Sandling JK, Yao C, Liu C, Liang L, Huan T, McRae AF, Demissie S, Shah S, Starr JM, Cupples LA, Deloukas P, Spector TD, Sundström J, Krauss RM, Arnett DK, Deary IJ, Lind L, Levy D, Ingelsson E.	2017	Article	PubMed	2017	Circ Cardiovasc Genet								10.1161/CIRCGENETICS.116.001487			28213390
Tindale LC, Leach S, Spinelli JJ, Brooks-Wilson AR.			Lipid and Alzheimer's disease genes associated with healthy aging and longevity in healthy oldest-old	Yes	Yes	Yes	Yes	Yes	Yes	lipids, AD	Tindale LC, Leach S, Spinelli JJ, Brooks-Wilson AR.	2017	Article	PubMed	2017	Oncotarget								10.18632/oncotarget.15296			28206976
Betrie AH, Ayton S, Bush AI, Angus JA, Lei P, Wright CE.			Evidence of a Cardiovascular Function for Microtubule-Associated Protein Tau	Yes	Yes	Yes	Yes	Yes	Yes	tau	Betrie AH, Ayton S, Bush AI, Angus JA, Lei P, Wright CE.	2017	Article	PubMed	2017	J Alzheimers Dis								10.3233/JAD-161093			28059795
Carter CJ, France J, Crean S, Singhrao SK.			The Porphyromonas gingivalis/Host Interactome Shows Enrichment in GWASdb Genes Related to Alzheimer's Disease, Diabetes and Cardiovascular Diseases	No	Yes	Yes	Yes	Yes	No		Carter CJ, France J, Crean S, Singhrao SK.	2017	Article	PubMed	2017	Front Aging Neurosci								10.3389/fnagi.2017.00408			29311898
Fardo DW, Gibbons LE, Mukherjee S, Glymour MM, McCormick W, McCurry SM, Bowen JD, Larson EB, Crane PK.			Impact of home visit capacity on genetic association studies of late-onset Alzheimer's disease	No	Yes	Yes	Yes	Yes	No		Fardo DW, Gibbons LE, Mukherjee S, Glymour MM, McCormick W, McCurry SM, Bowen JD, Larson EB, Crane PK.	2017	Article	PubMed	2017	Alzheimers Dement								10.1016/j.jalz.2017.01.012			28222301
Lin HC, Ho MY, Tsen CM, Huang CC, Wu CC, Huang YJ, Hsiao IL, Chuang CY.			From the Cover: Comparative Proteomics Reveals Silver Nanoparticles Alter Fatty Acid Metabolism and Amyloid Beta Clearance for Neuronal Apoptosis in a Triple Cell Coculture Model of the Blood-Brain Barrier	No	Yes	Yes	Yes	Yes	No		Lin HC, Ho MY, Tsen CM, Huang CC, Wu CC, Huang YJ, Hsiao IL, Chuang CY.	2017	Article	PubMed	2017	Toxicol Sci								10.1093/toxsci/kfx079			28460142
Mendelson MM, Marioni RE, Joehanes R, Liu C, Hedman ÅK, Aslibekyan S, Demerath EW, Guan W, Zhi D, Yao C, Huan T, Willinger C, Chen B, Courchesne P, Multhaup M, Irvin MR, Cohain A, Schadt EE, Grove ML, Bressler J, North K, Sundström J, Gustafsson S, Shah S, McRae AF, Harris SE, Gibson J, Redmond P, Corley J, Murphy L, Starr JM, Kleinbrink E, Lipovich L, Visscher PM, Wray NR, Krauss RM, Fallin D, F…			Association of Body Mass Index with DNA Methylation and Gene Expression in Blood Cells and Relations to Cardiometabolic Disease: A Mendelian Randomization Approach	No	Yes	Yes	Yes	Yes	No		Mendelson MM, Marioni RE, Joehanes R, Liu C, Hedman ÅK, Aslibekyan S, Demerath EW, Guan W, Zhi D, Yao C, Huan T, Willinger C, Chen B, Courchesne P, Multhaup M, Irvin MR, Cohain A, Schadt EE, Grove ML, Bressler J, North K, Sundström J, Gustafsson S, Shah S, McRae AF, Harris SE, Gibson J, Redmond P, Corley J, Murphy L, Starr JM, Kleinbrink E, Lipovich L, Visscher PM, Wray NR, Krauss RM, Fallin D, F…	2017	Article	PubMed	2017	PLoS Med								10.1371/journal.pmed.1002215			28095459
Hägg S, Zhan Y, Karlsson R, Gerritsen L, Ploner A, van der Lee SJ, Broer L, Deelen J, Marioni RE, Wong A, Lundquist A, Zhu G, Hansell NK, Sillanpää E, Fedko IO, Amin NA, Beekman M, de Craen AJM, Degerman S, Harris SE, Kan KJ, Martin-Ruiz CM, Montgomery GW; NeuroCHARGE Cognitive Working Group; Adolfsson AN, Reynolds CA, Samani NJ, Suchiman HED, Viljanen A, von Zglinicki T, Wright MJ, Hottenga JJ, …			Short telomere length is associated with impaired cognitive performance in European ancestry cohorts	No	Yes	Yes	Yes	Yes	No		Hägg S, Zhan Y, Karlsson R, Gerritsen L, Ploner A, van der Lee SJ, Broer L, Deelen J, Marioni RE, Wong A, Lundquist A, Zhu G, Hansell NK, Sillanpää E, Fedko IO, Amin NA, Beekman M, de Craen AJM, Degerman S, Harris SE, Kan KJ, Martin-Ruiz CM, Montgomery GW; NeuroCHARGE Cognitive Working Group; Adolfsson AN, Reynolds CA, Samani NJ, Suchiman HED, Viljanen A, von Zglinicki T, Wright MJ, Hottenga JJ, …	2017	Article	PubMed	2017	Transl Psychiatry								10.1038/tp.2017.73			28418400
Law LL, Schultz SA, Boots EA, Einerson JA, Dougherty RJ, Oh JM, Korcarz CE, Edwards DF, Koscik RL, Dowling NM, Gallagher CL, Bendlin BB, Carlsson CM, Asthana S, Hermann BP, Sager MA, Johnson SC, Cook DB, Stein JH, Okonkwo OC.			Chronotropic Response and Cognitive Function in a Cohort at Risk for Alzheimer's Disease	No	Yes	Yes	Yes	Yes	No		Law LL, Schultz SA, Boots EA, Einerson JA, Dougherty RJ, Oh JM, Korcarz CE, Edwards DF, Koscik RL, Dowling NM, Gallagher CL, Bendlin BB, Carlsson CM, Asthana S, Hermann BP, Sager MA, Johnson SC, Cook DB, Stein JH, Okonkwo OC.	2017	Article	PubMed	2017	J Alzheimers Dis								10.3233/JAD-160642			27911299
Sims R, van der Lee SJ, Naj AC, Bellenguez C, Badarinarayan N, Jakobsdottir J, Kunkle BW, Boland A, Raybould R, Bis JC, Martin ER, Grenier-Boley B, Heilmann-Heimbach S, Chouraki V, Kuzma AB, Sleegers K, Vronskaya M, Ruiz A, Graham RR, Olaso R, Hoffmann P, Grove ML, Vardarajan BN, Hiltunen M, Nöthen MM, White CC, Hamilton-Nelson KL, Epelbaum J, Maier W, Choi SH, Beecham GW, Dulary C, Herms S, Smit…			Rare coding variants in PLCG2, ABI3, and TREM2 implicate microglial-mediated innate immunity in Alzheimer's disease	No	Yes	Yes	Yes	Yes	No		Sims R, van der Lee SJ, Naj AC, Bellenguez C, Badarinarayan N, Jakobsdottir J, Kunkle BW, Boland A, Raybould R, Bis JC, Martin ER, Grenier-Boley B, Heilmann-Heimbach S, Chouraki V, Kuzma AB, Sleegers K, Vronskaya M, Ruiz A, Graham RR, Olaso R, Hoffmann P, Grove ML, Vardarajan BN, Hiltunen M, Nöthen MM, White CC, Hamilton-Nelson KL, Epelbaum J, Maier W, Choi SH, Beecham GW, Dulary C, Herms S, Smit…	2017	Article	PubMed	2017	Nat Genet								10.1038/ng.3916			28714976
Pilling L.C.; Atkins J.L.; Duff M.O.; Beaumont R.N.; Jones S.E.; Tyrrell J.; Kuo C.-L.; Ruth K.S.; Tuke M.A.; Yaghootkar H.; Wood A.R.; Murray A.; Weedon M.N.; Harries L.W.; Kuchel G.A.; Ferrucci L.; Frayling T.M.; Melzer D.	Pilling, Luke C. (57195139356); Atkins, Janice L. (55699884500); Duff, Michael O. (35261670600); Beaumont, Robin N. (57156164500); Jones, Samuel E. (56924115000); Tyrrell, Jessica (36149612100); Kuo, Chia-Ling (23566938700); Ruth, Katherine S. (57220337912); Tuke, Marcus A. (55854153500); Yaghootkar, Hanieh (57223117018); Wood, Andrew R. (36505189800); Murray, Anna (57833059800); Weedon, Michael …	57195139356; 55699884500; 35261670600; 57156164500; 56924115000; 36149612100; 23566938700; 57220337912; 55854153500; 57223117018; 36505189800; 57833059800; 6603919352; 13805289700; 7003908811; 55239601400; 7003962934; 7006326416	Red blood cell distribution width: Genetic evidence for aging pathways in 116,666 volunteers	No	Yes	Yes	Yes	Yes	No		Pilling L.C.; Atkins J.L.; Duff M.O.; Beaumont R.N.; Jones S.E.; Tyrrell J.; Kuo C.-L.; Ruth K.S.; Tuke M.A.; Yaghootkar H.; Wood A.R.; Murray A.; Weedon M.N.; Harries L.W.; Kuchel G.A.; Ferrucci L.; Frayling T.M.; Melzer D.	2017	Article	Scopus	2017	PLoS ONE	12	9	e0185083				49	10.1371/journal.pone.0185083	https://www.scopus.com/inward/record.uri?eid=2-s2.0-85030027423&doi=10.1371%2fjournal.pone.0185083&partnerID=40&md5=196a5a2973068a63602fe01641604e9c	Public Library of Science	28957414	English
Tynkkynen J, Hernesniemi JA, Laatikainen T, Havulinna AS, Salo P, Blankenberg S, Zeller T, Salomaa V.			High-sensitivity cardiac troponin I and NT-proBNP as predictors of incident dementia and Alzheimer's disease: the FINRISK Study	No	Yes	Yes	Yes	Yes	No		Tynkkynen J, Hernesniemi JA, Laatikainen T, Havulinna AS, Salo P, Blankenberg S, Zeller T, Salomaa V.	2017	Article	PubMed	2017	J Neurol								10.1007/s00415-016-8378-7			28039523
Kakuda N, Miyasaka T, Iwasaki N, Nirasawa T, Wada-Kakuda S, Takahashi-Fujigasaki J, Murayama S, Ihara Y, Ikegawa M.			Distinct deposition of amyloid-β species in brains with Alzheimer's disease pathology visualized with MALDI imaging mass spectrometry	No	Yes	Yes	Yes	No			Kakuda N, Miyasaka T, Iwasaki N, Nirasawa T, Wada-Kakuda S, Takahashi-Fujigasaki J, Murayama S, Ihara Y, Ikegawa M.	2017	Article	PubMed	2017	Acta Neuropathol Commun								10.1186/s40478-017-0477-x			29037261
Prasad S, Kumar B, Kumar S, Chand K, Kamble SS, Gautam HK, Sharma SK.			Acetamide Derivatives of Chromen-2-ones as Potent Cholinesterase Inhibitors	No	Yes	Yes	Yes	No			Prasad S, Kumar B, Kumar S, Chand K, Kamble SS, Gautam HK, Sharma SK.	2017	Article	PubMed	2017	Arch Pharm (Weinheim)								10.1002/ardp.201700076			28699213
Hibar DP, Adams HHH, Jahanshad N, Chauhan G, Stein JL, Hofer E, Renteria ME, Bis JC, Arias-Vasquez A, Ikram MK, Desrivières S, Vernooij MW, Abramovic L, Alhusaini S, Amin N, Andersson M, Arfanakis K, Aribisala BS, Armstrong NJ, Athanasiu L, Axelsson T, Beecham AH, Beiser A, Bernard M, Blanton SH, Bohlken MM, Boks MP, Bralten J, Brickman AM, Carmichael O, Chakravarty MM, Chen Q, Ching CRK, Chourak…			Novel genetic loci associated with hippocampal volume	No	Yes	Yes	No				Hibar DP, Adams HHH, Jahanshad N, Chauhan G, Stein JL, Hofer E, Renteria ME, Bis JC, Arias-Vasquez A, Ikram MK, Desrivières S, Vernooij MW, Abramovic L, Alhusaini S, Amin N, Andersson M, Arfanakis K, Aribisala BS, Armstrong NJ, Athanasiu L, Axelsson T, Beecham AH, Beiser A, Bernard M, Blanton SH, Bohlken MM, Boks MP, Bralten J, Brickman AM, Carmichael O, Chakravarty MM, Chen Q, Ching CRK, Chourak…	2017	Article	PubMed	2017	Nat Commun								10.1038/ncomms13624			28098162
McRobb LS, McKay MJ, Gamble JR, Grace M, Moutrie V, Santos ED, Lee VS, Zhao Z, Molloy MP, Stoodley MA.			Ionizing radiation reduces ADAM10 expression in brain microvascular endothelial cells undergoing stress-induced senescence	No	Yes	Yes	No				McRobb LS, McKay MJ, Gamble JR, Grace M, Moutrie V, Santos ED, Lee VS, Zhao Z, Molloy MP, Stoodley MA.	2017	Article	PubMed	2017	Aging (Albany NY)								10.18632/aging.101225			28437250
He YE, Qiu HX, Jiang JB, Wu RZ, Xiang RL, Zhang YH.			Microarray analysis reveals key genes and pathways in Tetralogy of Fallot	No	Yes	Yes	No				He YE, Qiu HX, Jiang JB, Wu RZ, Xiang RL, Zhang YH.	2017	Article	PubMed	2017	Mol Med Rep								10.3892/mmr.2017.6933			28713939
Trumble BC, Stieglitz J, Blackwell AD, Allayee H, Beheim B, Finch CE, Gurven M, Kaplan H.			Apolipoprotein E4 is associated with improved cognitive function in Amazonian forager-horticulturalists with a high parasite burden	No	Yes	Yes	No				Trumble BC, Stieglitz J, Blackwell AD, Allayee H, Beheim B, Finch CE, Gurven M, Kaplan H.	2017	Article	PubMed	2017	FASEB J								10.1096/fj.201601084R			28031319
Wang P, Guo Q, Gao Y, Zhi H, Zhang Y, Liu Y, Zhang J, Yue M, Guo M, Ning S, Zhang G, Li X.			Improved method for prioritization of disease associated lncRNAs based on ceRNA theory and functional genomics data	No	Yes	Yes	No				Wang P, Guo Q, Gao Y, Zhi H, Zhang Y, Liu Y, Zhang J, Yue M, Guo M, Ning S, Zhang G, Li X.	2017	Article	PubMed	2017	Oncotarget								10.18632/oncotarget.13964			27992375
King CD, Dudenhoeffer JD, Gu L, Evans AR, Robinson RAS.			Enhanced Sample Multiplexing of Tissues Using Combined Precursor Isotopic Labeling and Isobaric Tagging (cPILOT)	No	Yes	Yes	No				King CD, Dudenhoeffer JD, Gu L, Evans AR, Robinson RAS.	2017	Article	PubMed	2017	J Vis Exp								10.3791/55406			28518113
de Vries PS, Sabater-Lleal M, Chasman DI, Trompet S, Ahluwalia TS, Teumer A, Kleber ME, Chen MH, Wang JJ, Attia JR, Marioni RE, Steri M, Weng LC, Pool R, Grossmann V, Brody JA, Venturini C, Tanaka T, Rose LM, Oldmeadow C, Mazur J, Basu S, Frånberg M, Yang Q, Ligthart S, Hottenga JJ, Rumley A, Mulas A, de Craen AJ, Grotevendt A, Taylor KD, Delgado GE, Kifley A, Lopez LM, Berentzen TL, Mangino M, B…			Comparison of HapMap and 1000 Genomes Reference Panels in a Large-Scale Genome-Wide Association Study	No	Yes	Yes	No				de Vries PS, Sabater-Lleal M, Chasman DI, Trompet S, Ahluwalia TS, Teumer A, Kleber ME, Chen MH, Wang JJ, Attia JR, Marioni RE, Steri M, Weng LC, Pool R, Grossmann V, Brody JA, Venturini C, Tanaka T, Rose LM, Oldmeadow C, Mazur J, Basu S, Frånberg M, Yang Q, Ligthart S, Hottenga JJ, Rumley A, Mulas A, de Craen AJ, Grotevendt A, Taylor KD, Delgado GE, Kifley A, Lopez LM, Berentzen TL, Mangino M, B…	2017	Article	PubMed	2017	PLoS One								10.1371/journal.pone.0167742			28107422
Manousopoulou A, Gatherer M, Smith C, Nicoll JAR, Woelk CH, Johnson M, Kalaria R, Attems J, Garbis SD, Carare RO.			Systems proteomic analysis reveals that clusterin and tissue inhibitor of metalloproteinases 3 increase in leptomeningeal arteries affected by cerebral amyloid angiopathy	No	Yes	Yes	No				Manousopoulou A, Gatherer M, Smith C, Nicoll JAR, Woelk CH, Johnson M, Kalaria R, Attems J, Garbis SD, Carare RO.	2017	Article	PubMed	2017	Neuropathol Appl Neurobiol								10.1111/nan.12342			27543695
Karlsson Linnér R, Marioni RE, Rietveld CA, Simpkin AJ, Davies NM, Watanabe K, Armstrong NJ, Auro K, Baumbach C, Bonder MJ, Buchwald J, Fiorito G, Ismail K, Iurato S, Joensuu A, Karell P, Kasela S, Lahti J, McRae AF, Mandaviya PR, Seppälä I, Wang Y, Baglietto L, Binder EB, Harris SE, Hodge AM, Horvath S, Hurme M, Johannesson M, Latvala A, Mather KA, Medland SE, Metspalu A, Milani L, Milne RL, Pat…			An epigenome-wide association study meta-analysis of educational attainment	No	Yes	Yes	No				Karlsson Linnér R, Marioni RE, Rietveld CA, Simpkin AJ, Davies NM, Watanabe K, Armstrong NJ, Auro K, Baumbach C, Bonder MJ, Buchwald J, Fiorito G, Ismail K, Iurato S, Joensuu A, Karell P, Kasela S, Lahti J, McRae AF, Mandaviya PR, Seppälä I, Wang Y, Baglietto L, Binder EB, Harris SE, Hodge AM, Horvath S, Hurme M, Johannesson M, Latvala A, Mather KA, Medland SE, Metspalu A, Milani L, Milne RL, Pat…	2017	Article	PubMed	2017	Mol Psychiatry								10.1038/mp.2017.210			29086770
Liu DJ, Peloso GM, Yu H, Butterworth AS, Wang X, Mahajan A, Saleheen D, Emdin C, Alam D, Alves AC, Amouyel P, Di Angelantonio E, Arveiler D, Assimes TL, Auer PL, Baber U, Ballantyne CM, Bang LE, Benn M, Bis JC, Boehnke M, Boerwinkle E, Bork-Jensen J, Bottinger EP, Brandslund I, Brown M, Busonero F, Caulfield MJ, Chambers JC, Chasman DI, Chen YE, Chen YI, Chowdhury R, Christensen C, Chu AY, Connel…			Exome-wide association study of plasma lipids in >300,000 individuals	No	Yes	Yes	No				Liu DJ, Peloso GM, Yu H, Butterworth AS, Wang X, Mahajan A, Saleheen D, Emdin C, Alam D, Alves AC, Amouyel P, Di Angelantonio E, Arveiler D, Assimes TL, Auer PL, Baber U, Ballantyne CM, Bang LE, Benn M, Bis JC, Boehnke M, Boerwinkle E, Bork-Jensen J, Bottinger EP, Brandslund I, Brown M, Busonero F, Caulfield MJ, Chambers JC, Chasman DI, Chen YE, Chen YI, Chowdhury R, Christensen C, Chu AY, Connel…	2017	Article	PubMed	2017	Nat Genet								10.1038/ng.3977			29083408
Burgess S, Davey Smith G.			Mendelian Randomization Implicates High-Density Lipoprotein Cholesterol-Associated Mechanisms in Etiology of Age-Related Macular Degeneration	No	Yes	Yes	No				Burgess S, Davey Smith G.	2017	Article	PubMed	2017	Ophthalmology								10.1016/j.ophtha.2017.03.042			28456421
Kushwaha S, Talwar P, Anthony A, Gupta M, Bala K, Agarwal R, Sharma V, Kukreti R.			Clinical Spectrum, Risk Factors, and Behavioral Abnormalities among Dementia Subtypes in a North Indian Population: A Hospital-Based Study	No	Yes	Yes	No				Kushwaha S, Talwar P, Anthony A, Gupta M, Bala K, Agarwal R, Sharma V, Kukreti R.	2017	Article	PubMed	2017	Dement Geriatr Cogn Dis Extra								10.1159/000478978			29033972
Zillikens MC, Demissie S, Hsu YH, Yerges-Armstrong LM, Chou WC, Stolk L, Livshits G, Broer L, Johnson T, Koller DL, Kutalik Z, Luan J, Malkin I, Ried JS, Smith AV, Thorleifsson G, Vandenput L, Hua Zhao J, Zhang W, Aghdassi A, Åkesson K, Amin N, Baier LJ, Barroso I, Bennett DA, Bertram L, Biffar R, Bochud M, Boehnke M, Borecki IB, Buchman AS, Byberg L, Campbell H, Campos Obanda N, Cauley JA, Cawth…			Large meta-analysis of genome-wide association studies identifies five loci for lean body mass	No	Yes	Yes	No				Zillikens MC, Demissie S, Hsu YH, Yerges-Armstrong LM, Chou WC, Stolk L, Livshits G, Broer L, Johnson T, Koller DL, Kutalik Z, Luan J, Malkin I, Ried JS, Smith AV, Thorleifsson G, Vandenput L, Hua Zhao J, Zhang W, Aghdassi A, Åkesson K, Amin N, Baier LJ, Barroso I, Bennett DA, Bertram L, Biffar R, Bochud M, Boehnke M, Borecki IB, Buchman AS, Byberg L, Campbell H, Campos Obanda N, Cauley JA, Cawth…	2017	Article	PubMed	2017	Nat Commun								10.1038/s41467-017-00031-7			28724990
Marouli E, Graff M, Medina-Gomez C, Lo KS, Wood AR, Kjaer TR, Fine RS, Lu Y, Schurmann C, Highland HM, Rüeger S, Thorleifsson G, Justice AE, Lamparter D, Stirrups KE, Turcot V, Young KL, Winkler TW, Esko T, Karaderi T, Locke AE, Masca NG, Ng MC, Mudgal P, Rivas MA, Vedantam S, Mahajan A, Guo X, Abecasis G, Aben KK, Adair LS, Alam DS, Albrecht E, Allin KH, Allison M, Amouyel P, Appel EV, Arveiler …			Rare and low-frequency coding variants alter human adult height	No	Yes	Yes	No				Marouli E, Graff M, Medina-Gomez C, Lo KS, Wood AR, Kjaer TR, Fine RS, Lu Y, Schurmann C, Highland HM, Rüeger S, Thorleifsson G, Justice AE, Lamparter D, Stirrups KE, Turcot V, Young KL, Winkler TW, Esko T, Karaderi T, Locke AE, Masca NG, Ng MC, Mudgal P, Rivas MA, Vedantam S, Mahajan A, Guo X, Abecasis G, Aben KK, Adair LS, Alam DS, Albrecht E, Allin KH, Allison M, Amouyel P, Appel EV, Arveiler …	2017	Article	PubMed	2017	Nature								10.1038/nature21039			28146470
Li X, Thome S, Ma X, Amrute-Nayak M, Finigan A, Kitt L, Masters L, James JR, Shi Y, Meng G, Mallat Z.			MARK4 regulates NLRP3 positioning and inflammasome activation through a microtubule-dependent mechanism	No	Yes	Yes	No				Li X, Thome S, Ma X, Amrute-Nayak M, Finigan A, Kitt L, Masters L, James JR, Shi Y, Meng G, Mallat Z.	2017	Article	PubMed	2017	Nat Commun								10.1038/ncomms15986			28656979
Power RA, Tansey KE, Buttenschøn HN, Cohen-Woods S, Bigdeli T, Hall LS, Kutalik Z, Lee SH, Ripke S, Steinberg S, Teumer A, Viktorin A, Wray NR, Arolt V, Baune BT, Boomsma DI, Børglum AD, Byrne EM, Castelao E, Craddock N, Craig IW, Dannlowski U, Deary IJ, Degenhardt F, Forstner AJ, Gordon SD, Grabe HJ, Grove J, Hamilton SP, Hayward C, Heath AC, Hocking LJ, Homuth G, Hottenga JJ, Kloiber S, Krogh J…			Genome-wide Association for Major Depression Through Age at Onset Stratification: Major Depressive Disorder Working Group of the Psychiatric Genomics Consortium	No	Yes	Yes	No				Power RA, Tansey KE, Buttenschøn HN, Cohen-Woods S, Bigdeli T, Hall LS, Kutalik Z, Lee SH, Ripke S, Steinberg S, Teumer A, Viktorin A, Wray NR, Arolt V, Baune BT, Boomsma DI, Børglum AD, Byrne EM, Castelao E, Craddock N, Craig IW, Dannlowski U, Deary IJ, Degenhardt F, Forstner AJ, Gordon SD, Grabe HJ, Grove J, Hamilton SP, Hayward C, Heath AC, Hocking LJ, Homuth G, Hottenga JJ, Kloiber S, Krogh J…	2017	Article	PubMed	2017	Biol Psychiatry								10.1016/j.biopsych.2016.05.010			27519822
Seow WJ, Matsuo K, Hsiung CA, Shiraishi K, Song M, Kim HN, Wong MP, Hong YC, Hosgood HD 3rd, Wang Z, Chang IS, Wang JC, Chatterjee N, Tucker M, Wei H, Mitsudomi T, Zheng W, Kim JH, Zhou B, Caporaso NE, Albanes D, Shin MH, Chung LP, An SJ, Wang P, Zheng H, Yatabe Y, Zhang XC, Kim YT, Shu XO, Kim YC, Bassig BA, Chang J, Ho JC, Ji BT, Kubo M, Daigo Y, Ito H, Momozawa Y, Ashikawa K, Kamatani Y, Honda…			Association between GWAS-identified lung adenocarcinoma susceptibility loci and EGFR mutations in never-smoking Asian women, and comparison with findings from Western populations	No	Yes	Yes	No				Seow WJ, Matsuo K, Hsiung CA, Shiraishi K, Song M, Kim HN, Wong MP, Hong YC, Hosgood HD 3rd, Wang Z, Chang IS, Wang JC, Chatterjee N, Tucker M, Wei H, Mitsudomi T, Zheng W, Kim JH, Zhou B, Caporaso NE, Albanes D, Shin MH, Chung LP, An SJ, Wang P, Zheng H, Yatabe Y, Zhang XC, Kim YT, Shu XO, Kim YC, Bassig BA, Chang J, Ho JC, Ji BT, Kubo M, Daigo Y, Ito H, Momozawa Y, Ashikawa K, Kamatani Y, Honda…	2017	Article	PubMed	2017	Hum Mol Genet								10.1093/hmg/ddw414			28025329
Tripathi AK, Karmakar S, Asthana A, Ashok A, Desai V, Baksi S, Singh N.			Transport of Non-Transferrin Bound Iron to the Brain: Implications for Alzheimer's Disease	No	Yes	Yes	No				Tripathi AK, Karmakar S, Asthana A, Ashok A, Desai V, Baksi S, Singh N.	2017	Article	PubMed	2017	J Alzheimers Dis								10.3233/JAD-170097			28550259
Annamalai K, Liberta F, Vielberg MT, Close W, Lilie H, Gührs KH, Schierhorn A, Koehler R, Schmidt A, Haupt C, Hegenbart U, Schönland S, Schmidt M, Groll M, Fändrich M.			Common Fibril Structures Imply Systemically Conserved Protein Misfolding Pathways In Vivo	No	Yes	Yes	No				Annamalai K, Liberta F, Vielberg MT, Close W, Lilie H, Gührs KH, Schierhorn A, Koehler R, Schmidt A, Haupt C, Hegenbart U, Schönland S, Schmidt M, Groll M, Fändrich M.	2017	Article	PubMed	2017	Angew Chem Int Ed Engl								10.1002/anie.201701761			28544119
Cholerton B, Omidpanah A, Madhyastha TM, Grabowski TJ, Suchy-Dicey AM, Shibata DK, Nelson LA, Verney SP, Howard BV, Longstreth WT Jr, Montine TJ, Buchwald D.			Total Brain and Hippocampal Volumes and Cognition in Older American Indians: The Strong Heart Study	No	Yes	Yes	No				Cholerton B, Omidpanah A, Madhyastha TM, Grabowski TJ, Suchy-Dicey AM, Shibata DK, Nelson LA, Verney SP, Howard BV, Longstreth WT Jr, Montine TJ, Buchwald D.	2017	Article	PubMed	2017	Alzheimer Dis Assoc Disord								10.1097/WAD.0000000000000203			28538087
Walker KA, Power MC, Hoogeveen RC, Folsom AR, Ballantyne CM, Knopman DS, Windham BG, Selvin E, Jack CR Jr, Gottesman RF.			Midlife Systemic Inflammation, Late-Life White Matter Integrity, and Cerebral Small Vessel Disease: The Atherosclerosis Risk in Communities Study	No	Yes	Yes	No				Walker KA, Power MC, Hoogeveen RC, Folsom AR, Ballantyne CM, Knopman DS, Windham BG, Selvin E, Jack CR Jr, Gottesman RF.	2017	Article	PubMed	2017	Stroke								10.1161/STROKEAHA.117.018675			29101255
Al-Owais MM, Hettiarachchi NT, Boyle JP, Scragg JL, Elies J, Dallas ML, Lippiat JD, Steele DS, Peers C.			Multiple mechanisms mediating carbon monoxide inhibition of the voltage-gated K(+) channel Kv1.5	No	Yes	Yes	No				Al-Owais MM, Hettiarachchi NT, Boyle JP, Scragg JL, Elies J, Dallas ML, Lippiat JD, Steele DS, Peers C.	2017	Article	PubMed	2017	Cell Death Dis								10.1038/cddis.2017.568			29095440
Sebastiani P.; Gurinovich A.; Bae H.; Andersen S.; Malovini A.; Atzmon G.; Villa F.; Kraja A.T.; Ben-Avraham D.; Barzilai N.; Puca A.; Perls T.T.	Sebastiani, Paola (7004155020); Gurinovich, Anastasia (57193133830); Bae, Harold (55350257200); Andersen, Stacy (7201430786); Malovini, Alberto (23005132600); Atzmon, Gil (6603255277); Villa, Francesco (35211757200); Kraja, Aldi T. (6508020208); Ben-Avraham, Danny (57198318527); Barzilai, Nir (7005711408); Puca, Annibale (7004234433); Perls, Thomas T. (35499684400)	7004155020; 57193133830; 55350257200; 7201430786; 23005132600; 6603255277; 35211757200; 6508020208; 57198318527; 7005711408; 7004234433; 35499684400	Four Genome-Wide Association Studies Identify New Extreme Longevity Variants	No	Yes	Yes	No				Sebastiani P.; Gurinovich A.; Bae H.; Andersen S.; Malovini A.; Atzmon G.; Villa F.; Kraja A.T.; Ben-Avraham D.; Barzilai N.; Puca A.; Perls T.T.	2017	Article	Scopus	2017	Journals of Gerontology - Series A Biological Sciences and Medical Sciences	72	11		1453	1464	11	81	10.1093/gerona/glx027	https://www.scopus.com/inward/record.uri?eid=2-s2.0-85032637330&doi=10.1093%2fgerona%2fglx027&partnerID=40&md5=5dc321ef7d4f2498c1041f0c31aea8b5	Oxford University Press	28329165	English
Pilling L.C.; Kuo C.-L.; Sicinski K.; Tamosauskaite J.; Kuchel G.A.; Harries L.W.; Herd P.; Wallace R.; Ferrucci L.; Melzer D.	Pilling, Luke C. (57195139356); Kuo, Chia-Ling (23566938700); Sicinski, Kamil (57136840200); Tamosauskaite, Jone (57200116783); Kuchel, George A. (7003908811); Harries, Lorna W. (13805289700); Herd, Pamela (11142305300); Wallace, Robert (57189817419); Ferrucci, Luigi (55239601400); Melzer, David (7006326416)	57195139356; 23566938700; 57136840200; 57200116783; 7003908811; 13805289700; 11142305300; 57189817419; 55239601400; 7006326416	Human longevity: 25 genetic loci associated in 389,166 UK biobank participants	No	Yes	Yes	No				Pilling L.C.; Kuo C.-L.; Sicinski K.; Tamosauskaite J.; Kuchel G.A.; Harries L.W.; Herd P.; Wallace R.; Ferrucci L.; Melzer D.	2017	Article	Scopus	2017	Aging	9	12		2504	2520	16	124	10.18632/aging.101334	https://www.scopus.com/inward/record.uri?eid=2-s2.0-85039766614&doi=10.18632%2faging.101334&partnerID=40&md5=1ddf492738f1922b6964caf6475db8cb	Impact Journals LLC	29227965	English
Teijido Ó, Carril JC, Cacabelos R.			Population-based Study of Risk Polymorphisms Associated with Vascular Disorders and Dementia	No	Yes	Yes	No				Teijido Ó, Carril JC, Cacabelos R.	2017	Article	PubMed	2017	Curr Genomics								10.2174/1389202918666170608093833			29081698
Lopez A, Lee SE, Wojta K, Ramos EM, Klein E, Chen J, Boxer AL, Gorno-Tempini ML, Geschwind DH, Schlotawa L, Ogryzko NV, Bigio EH, Rogalski E, Weintraub S, Mesulam MM; Tauopathy Genetics Consortium; Fleming A, Coppola G, Miller BL, Rubinsztein DC.			A152T tau allele causes neurodegeneration that can be ameliorated in a zebrafish model by autophagy induction	No	Yes	No					Lopez A, Lee SE, Wojta K, Ramos EM, Klein E, Chen J, Boxer AL, Gorno-Tempini ML, Geschwind DH, Schlotawa L, Ogryzko NV, Bigio EH, Rogalski E, Weintraub S, Mesulam MM; Tauopathy Genetics Consortium; Fleming A, Coppola G, Miller BL, Rubinsztein DC.	2017	Article	PubMed	2017	Brain								10.1093/brain/awx005			28334843
Pu YZ, Liang L, Fu AL, Liu Y, Sun L, Li Q, Wu D, Sun MJ, Zhang YG, Zhao BQ.			Generation of Alzheimer's Disease Transgenic Zebrafish Expressing Human APP Mutation Under Control of Zebrafish appb Promotor	No	No						Pu YZ, Liang L, Fu AL, Liu Y, Sun L, Li Q, Wu D, Sun MJ, Zhang YG, Zhao BQ.	2017	Article	PubMed	2017	Curr Alzheimer Res								10.2174/1567205013666161201202000			27978793
Beecham GW, Bis JC, Martin ER, Choi SH, DeStefano AL, van Duijn CM, Fornage M, Gabriel SB, Koboldt DC, Larson DE, Naj AC, Psaty BM, Salerno W, Bush WS, Foroud TM, Wijsman E, Farrer LA, Goate A, Haines JL, Pericak-Vance MA, Boerwinkle E, Mayeux R, Seshadri S, Schellenberg G.			The Alzheimer's Disease Sequencing Project: Study design and sample selection	No	No						Beecham GW, Bis JC, Martin ER, Choi SH, DeStefano AL, van Duijn CM, Fornage M, Gabriel SB, Koboldt DC, Larson DE, Naj AC, Psaty BM, Salerno W, Bush WS, Foroud TM, Wijsman E, Farrer LA, Goate A, Haines JL, Pericak-Vance MA, Boerwinkle E, Mayeux R, Seshadri S, Schellenberg G.	2017	Article	PubMed	2017	Neurol Genet								10.1212/NXG.0000000000000194			29184913
Chibnik LB, Wolters FJ, Bäckman K, Beiser A, Berr C, Bis JC, Boerwinkle E, Bos D, Brayne C, Dartigues JF, Darweesh SKL, Debette S, Davis-Plourde KL, Dufouil C, Fornage M, Grasset L, Gudnason V, Hadjichrysanthou C, Helmer C, Ikram MA, Ikram MK, Kern S, Kuller LH, Launer L, Lopez OL, Matthews F, Meirelles O, Mosley T, Ower A, Psaty BM, Satizabal CL, Seshadri S, Skoog I, Stephan BCM, Tzourio C, Wazi…			Trends in the incidence of dementia: design and methods in the Alzheimer Cohorts Consortium	No	No						Chibnik LB, Wolters FJ, Bäckman K, Beiser A, Berr C, Bis JC, Boerwinkle E, Bos D, Brayne C, Dartigues JF, Darweesh SKL, Debette S, Davis-Plourde KL, Dufouil C, Fornage M, Grasset L, Gudnason V, Hadjichrysanthou C, Helmer C, Ikram MA, Ikram MK, Kern S, Kuller LH, Launer L, Lopez OL, Matthews F, Meirelles O, Mosley T, Ower A, Psaty BM, Satizabal CL, Seshadri S, Skoog I, Stephan BCM, Tzourio C, Wazi…	2017	Article	PubMed	2017	Eur J Epidemiol								10.1007/s10654-017-0320-5			29063414
Ikram M.A.; Brusselle G.G.O.; Murad S.D.; van Duijn C.M.; Franco O.H.; Goedegebure A.; Klaver C.C.W.; Nijsten T.E.C.; Peeters R.P.; Stricker B.H.; Tiemeier H.; Uitterlinden A.G.; Vernooij M.W.; Hofman A.	Ikram, M. Arfan (57189595440); Brusselle, Guy G. O. (57197253407); Murad, Sarwa Darwish (7006632326); van Duijn, Cornelia M. (36037246700); Franco, Oscar H. (24553920400); Goedegebure, André (6507548477); Klaver, Caroline C. W. (6701792190); Nijsten, Tamar E. C. (6603394382); Peeters, Robin P. (7004992067); Stricker, Bruno H. (35380220500); Tiemeier, Henning (6603547661); Uitterlinden, André G. (…	57189595440; 57197253407; 7006632326; 36037246700; 24553920400; 6507548477; 6701792190; 6603394382; 7004992067; 35380220500; 6603547661; 35231615000; 57203072469; 57190078722	The Rotterdam Study: 2018 update on objectives, design and main results	No	No						Ikram M.A.; Brusselle G.G.O.; Murad S.D.; van Duijn C.M.; Franco O.H.; Goedegebure A.; Klaver C.C.W.; Nijsten T.E.C.; Peeters R.P.; Stricker B.H.; Tiemeier H.; Uitterlinden A.G.; Vernooij M.W.; Hofman A.	2017	Article	Scopus	2017	European Journal of Epidemiology	32	9		807	850	43	355	10.1007/s10654-017-0321-4	https://www.scopus.com/inward/record.uri?eid=2-s2.0-85032016750&doi=10.1007%2fs10654-017-0321-4&partnerID=40&md5=fdd15196fbe34ca8fbf0e8fa9cc644be	Springer Netherlands	29064009	English
Hayden E.C.	Hayden, Erika Check (56264968500)	56264968500	The rise, fall and rise again of 23 and me	No	No						Hayden E.C.	2017	Article	Scopus	2017	Nature	550	7675		174	177	3	31	10.1038/550174a	https://www.scopus.com/inward/record.uri?eid=2-s2.0-85031289015&doi=10.1038%2f550174a&partnerID=40&md5=f4f1ca72d6fdc85442e8146151b437d7	Nature Publishing Group	29022933	English
Roberts J.S.; Gornick M.C.; Carere D.A.; Uhlmann W.R.; Ruffin M.T.; Green R.C.	Roberts, J. Scott (55449044500); Gornick, Michele C. (8507064600); Carere, Deanna Alexis (56692942300); Uhlmann, Wendy R. (7003804283); Ruffin, Mack T. (7006467693); Green, Robert C. (57215342824)	55449044500; 8507064600; 56692942300; 7003804283; 7006467693; 57215342824	Direct-to-consumer genetic testing: User motivations, decision making, and perceived utility of results	No	No						Roberts J.S.; Gornick M.C.; Carere D.A.; Uhlmann W.R.; Ruffin M.T.; Green R.C.	2017	Article	Scopus	2017	Public Health Genomics	20	1		36	45	9	114	10.1159/000455006	https://www.scopus.com/inward/record.uri?eid=2-s2.0-85009361994&doi=10.1159%2f000455006&partnerID=40&md5=9361fa8116ef27489c0cb7df48d541a2	S. Karger AG	28068660	English
Yashin A.I.; Fang F.; Kovtun M.; Wu D.; Duan M.; Arbeev K.; Akushevich I.; Kulminski A.; Culminskaya I.; Zhbannikov I.; Yashkin A.; Stallard E.; Ukraintseva S.	Yashin, Anatoliy I. (57204347704); Fang, Fang (59273015200); Kovtun, Mikhail (6601975230); Wu, Deqing (8669605500); Duan, Matt (57191381120); Arbeev, Konstantin (13605383500); Akushevich, Igor (7003263443); Kulminski, Alexander (8631236700); Culminskaya, Irina (24774974000); Zhbannikov, Ilya (55386207500); Yashkin, Arseniy (56487827700); Stallard, Eric (7004632593); Ukraintseva, Svetlana (6603847…	57204347704; 59273015200; 6601975230; 8669605500; 57191381120; 13605383500; 7003263443; 8631236700; 24774974000; 55386207500; 56487827700; 7004632593; 6603847039	Hidden heterogeneity in Alzheimer's disease: Insights from genetic association studies and other analyses	Yes	Yes	Yes	Yes	Yes	Yes	AD GWAS	Yashin A.I.; Fang F.; Kovtun M.; Wu D.; Duan M.; Arbeev K.; Akushevich I.; Kulminski A.; Culminskaya I.; Zhbannikov I.; Yashkin A.; Stallard E.; Ukraintseva S.	2018	Article	Scopus	2018	Experimental Gerontology	107			148	160	12	41	10.1016/j.exger.2017.10.020	https://www.scopus.com/inward/record.uri?eid=2-s2.0-85033220568&doi=10.1016%2fj.exger.2017.10.020&partnerID=40&md5=d7188af80e72470da6655387526d6598	Elsevier Inc.	29107063	English
Tao Q.; Ang T.F.A.; DeCarli C.; Auerbach S.H.; Devine S.; Stein T.D.; Zhang X.; Massaro J.; Au R.; Qiu W.Q.	Tao, Qiushan (57193274882); Ang, Ting Fang Alvin (57191978543); DeCarli, Charles (35353598300); Auerbach, Sanford H. (7103289907); Devine, Sheral (7006871614); Stein, Thor D. (55221221800); Zhang, Xiaoling (57205479364); Massaro, Joseph (57207906996); Au, Rhoda (7004117684); Qiu, Wei Qiao (55664685200)	57193274882; 57191978543; 35353598300; 7103289907; 7006871614; 55221221800; 57205479364; 57207906996; 7004117684; 55664685200	Association of Chronic Low-grade Inflammation With Risk of Alzheimer Disease in ApoE4 Carriers	Yes	Yes	Yes	Yes	Yes	Yes	APOE	Tao Q.; Ang T.F.A.; DeCarli C.; Auerbach S.H.; Devine S.; Stein T.D.; Zhang X.; Massaro J.; Au R.; Qiu W.Q.	2018	Article	Scopus, PubMed	2018	JAMA network open	1	6		e183597			147	10.1001/jamanetworkopen.2018.3597	https://www.scopus.com/inward/record.uri?eid=2-s2.0-85063978462&doi=10.1001%2fjamanetworkopen.2018.3597&partnerID=40&md5=cfe5a7f5753e2ba4b91c5837caf5cbc6	NLM (Medline)	30646251	English
de Oliveira F.F.; Pereira F.V.; Pivi G.A.K.; Smith M.C.; Bertolucci P.H.F.	de Oliveira, Fabricio Ferreira (57222416869); Pereira, Fernando Vieira (57220705787); Pivi, Glaucia Akiko Kamikado (53164452200); Smith, Marilia Cardoso (57202108764); Bertolucci, Paulo Henrique Ferreira (55838678000)	57222416869; 57220705787; 53164452200; 57202108764; 55838678000	Effects of APOE haplotypes and measures of cardiovascular risk over gender-dependent cognitive and functional changes in one year in Alzheimer's disease	Yes	Yes	Yes	Yes	Yes	Yes	APOE, AD	de Oliveira F.F.; Pereira F.V.; Pivi G.A.K.; Smith M.C.; Bertolucci P.H.F.	2018	Article	Scopus, PubMed	2018	International Journal of Neuroscience	128	5		472	476	4	11	10.1080/00207454.2017.1396986	https://www.scopus.com/inward/record.uri?eid=2-s2.0-85034656870&doi=10.1080%2f00207454.2017.1396986&partnerID=40&md5=9ad629fa9c37bbf8169527fb12f3a32f	Taylor and Francis Ltd	29064737	English
Satizabal CL, Samieri C, Davis-Plourde KL, Voetsch B, Aparicio HJ, Pase MP, Romero JR, Helmer C, Vasan RS, Kase CS, Debette S, Beiser AS, Seshadri S.			APOE and the Association of Fatty Acids With the Risk of Stroke, Coronary Heart Disease, and Mortality	Yes	Yes	Yes	Yes	Yes	Yes	APOE, lipids	Satizabal CL, Samieri C, Davis-Plourde KL, Voetsch B, Aparicio HJ, Pase MP, Romero JR, Helmer C, Vasan RS, Kase CS, Debette S, Beiser AS, Seshadri S.	2018	Article	PubMed	2018	Stroke								10.1161/STROKEAHA.118.022132			30571417
Cambronero F.E.; Liu D.; Neal J.E.; Moore E.E.; Gifford K.A.; Terry J.G.; Nair S.; Pechman K.R.; Osborn K.E.; Hohman T.J.; Bell S.P.; Sweatt J.D.; Wang T.J.; Beckman J.A.; Carr J.J.; Jefferson A.L.	Cambronero, Francis E. (57200675905); Liu, Dandan (55730508500); Neal, Jacquelyn E. (57201550071); Moore, Elizabeth E. (57201549542); Gifford, Katherine A. (55956988700); Terry, James G. (7103365576); Nair, Sangeeta (56701712300); Pechman, Kimberly R. (57202306584); Osborn, Katie E. (56785622300); Hohman, Timothy J. (57211697123); Bell, Susan P. (55963292300); Sweatt, J. David (7006060050); Wang,…	57200675905; 55730508500; 57201550071; 57201549542; 55956988700; 7103365576; 56701712300; 57202306584; 56785622300; 57211697123; 55963292300; 7006060050; 7405565318; 7101979058; 55792206400; 8228195700	APOE genotype modifies the association between central arterial stiffening and cognition in older adults	Yes	Yes	Yes	Yes	Yes	Yes	APOE, vascular	Cambronero F.E.; Liu D.; Neal J.E.; Moore E.E.; Gifford K.A.; Terry J.G.; Nair S.; Pechman K.R.; Osborn K.E.; Hohman T.J.; Bell S.P.; Sweatt J.D.; Wang T.J.; Beckman J.A.; Carr J.J.; Jefferson A.L.	2018	Article	Scopus, PubMed	2018	Neurobiology of Aging	67			120	127	7	18	10.1016/j.neurobiolaging.2018.02.009	https://www.scopus.com/inward/record.uri?eid=2-s2.0-85045274751&doi=10.1016%2fj.neurobiolaging.2018.02.009&partnerID=40&md5=dbd14ede92fdb40f8fc160b678bf0712	Elsevier Inc.	29656011	English
Stefanova NA, Maksimova KY, Rudnitskaya EA, Muraleva NA, Kolosova NG.			Association of cerebrovascular dysfunction with the development of Alzheimer's disease-like pathology in OXYS rats	Yes	Yes	Yes	Yes	Yes	Yes	BBB, transcriptome	Stefanova NA, Maksimova KY, Rudnitskaya EA, Muraleva NA, Kolosova NG.	2018	Article	PubMed	2018	BMC Genomics								10.1186/s12864-018-4480-9			29504901
Sung YJ, Winkler TW, de Las Fuentes L, Bentley AR, Brown MR, Kraja AT, Schwander K, Ntalla I, Guo X, Franceschini N, Lu Y, Cheng CY, Sim X, Vojinovic D, Marten J, Musani SK, Li C, Feitosa MF, Kilpeläinen TO, Richard MA, Noordam R, Aslibekyan S, Aschard H, Bartz TM, Dorajoo R, Liu Y, Manning AK, Rankinen T, Smith AV, Tajuddin SM, Tayo BO, Warren HR, Zhao W, Zhou Y, Matoba N, Sofer T, Alver M, Amin…			A Large-Scale Multi-ancestry Genome-wide Study Accounting for Smoking Behavior Identifies Multiple Significant Loci for Blood Pressure	Yes	Yes	Yes	Yes	Yes	Yes	BP GWAS	Sung YJ, Winkler TW, de Las Fuentes L, Bentley AR, Brown MR, Kraja AT, Schwander K, Ntalla I, Guo X, Franceschini N, Lu Y, Cheng CY, Sim X, Vojinovic D, Marten J, Musani SK, Li C, Feitosa MF, Kilpeläinen TO, Richard MA, Noordam R, Aslibekyan S, Aschard H, Bartz TM, Dorajoo R, Liu Y, Manning AK, Rankinen T, Smith AV, Tajuddin SM, Tayo BO, Warren HR, Zhao W, Zhou Y, Matoba N, Sofer T, Alver M, Amin…	2018	Article	PubMed	2018	Am J Hum Genet								10.1016/j.ajhg.2018.01.015			29455858
Evangelou E, Warren HR, Mosen-Ansorena D, Mifsud B, Pazoki R, Gao H, Ntritsos G, Dimou N, Cabrera CP, Karaman I, Ng FL, Evangelou M, Witkowska K, Tzanis E, Hellwege JN, Giri A, Velez Edwards DR, Sun YV, Cho K, Gaziano JM, Wilson PWF, Tsao PS, Kovesdy CP, Esko T, Mägi R, Milani L, Almgren P, Boutin T, Debette S, Ding J, Giulianini F, Holliday EG, Jackson AU, Li-Gao R, Lin WY, Luan J, Mangino M, Ol…			Genetic analysis of over 1 million people identifies 535 new loci associated with blood pressure traits	Yes	Yes	Yes	Yes	Yes	Yes	BP GWAS	Evangelou E, Warren HR, Mosen-Ansorena D, Mifsud B, Pazoki R, Gao H, Ntritsos G, Dimou N, Cabrera CP, Karaman I, Ng FL, Evangelou M, Witkowska K, Tzanis E, Hellwege JN, Giri A, Velez Edwards DR, Sun YV, Cho K, Gaziano JM, Wilson PWF, Tsao PS, Kovesdy CP, Esko T, Mägi R, Milani L, Almgren P, Boutin T, Debette S, Ding J, Giulianini F, Holliday EG, Jackson AU, Li-Gao R, Lin WY, Luan J, Mangino M, Ol…	2018	Article	PubMed	2018	Nat Genet								10.1038/s41588-018-0205-x			30224653
Feitosa MF, Kraja AT, Chasman DI, Sung YJ, Winkler TW, Ntalla I, Guo X, Franceschini N, Cheng CY, Sim X, Vojinovic D, Marten J, Musani SK, Li C, Bentley AR, Brown MR, Schwander K, Richard MA, Noordam R, Aschard H, Bartz TM, Bielak LF, Dorajoo R, Fisher V, Hartwig FP, Horimoto ARVR, Lohman KK, Manning AK, Rankinen T, Smith AV, Tajuddin SM, Wojczynski MK, Alver M, Boissel M, Cai Q, Campbell A, Chai…			Novel genetic associations for blood pressure identified via gene-alcohol interaction in up to 570K individuals across multiple ancestries	Yes	Yes	Yes	Yes	Yes	Yes	BP GWAS	Feitosa MF, Kraja AT, Chasman DI, Sung YJ, Winkler TW, Ntalla I, Guo X, Franceschini N, Cheng CY, Sim X, Vojinovic D, Marten J, Musani SK, Li C, Bentley AR, Brown MR, Schwander K, Richard MA, Noordam R, Aschard H, Bartz TM, Bielak LF, Dorajoo R, Fisher V, Hartwig FP, Horimoto ARVR, Lohman KK, Manning AK, Rankinen T, Smith AV, Tajuddin SM, Wojczynski MK, Alver M, Boissel M, Cai Q, Campbell A, Chai…	2018	Article	PubMed	2018	PLoS One								10.1371/journal.pone.0198166			29912962
Ngwa JS, Fungwe TV, Ntekim O, Allard JS, Johnson SM, Castor C, Graham L, Nadarajah S, Gillum RF, Obisesan TO; Alzheimer’s Disease Neuroimaging Initiative.			Associations of Pulse and Blood Pressure with Hippocampal Volume by APOE and Cognitive Phenotype: The Alzheimer's Disease Neuroimaging Initiative (ADNI)	Yes	Yes	Yes	Yes	Yes	Yes	BP, cognitive	Ngwa JS, Fungwe TV, Ntekim O, Allard JS, Johnson SM, Castor C, Graham L, Nadarajah S, Gillum RF, Obisesan TO; Alzheimer’s Disease Neuroimaging Initiative.	2018	Article	PubMed	2018	Dement Geriatr Cogn Disord								10.1159/000486955			29694964
Grace C, Clarke R, Goel A, Farrall M, Watkins H, Hopewell JC.			Lack of genetic support for shared aetiology of Coronary Artery Disease and Late-onset Alzheimer's disease	Yes	Yes	Yes	Yes	Yes	Yes	CAD, AD	Grace C, Clarke R, Goel A, Farrall M, Watkins H, Hopewell JC.	2018	Article	PubMed	2018	Sci Rep								10.1038/s41598-018-25460-2			29740026
Tynkkynen J, Chouraki V, van der Lee SJ, Hernesniemi J, Yang Q, Li S, Beiser A, Larson MG, Sääksjärvi K, Shipley MJ, Singh-Manoux A, Gerszten RE, Wang TJ, Havulinna AS, Würtz P, Fischer K, Demirkan A, Ikram MA, Amin N, Lehtimäki T, Kähönen M, Perola M, Metspalu A, Kangas AJ, Soininen P, Ala-Korpela M, Vasan RS, Kivimäki M, van Duijn CM, Seshadri S, Salomaa V.			Association of branched-chain amino acids and other circulating metabolites with risk of incident dementia and Alzheimer's disease: A prospective study in eight cohorts	Yes	Yes	Yes	Yes	Yes	Yes	lipids	Tynkkynen J, Chouraki V, van der Lee SJ, Hernesniemi J, Yang Q, Li S, Beiser A, Larson MG, Sääksjärvi K, Shipley MJ, Singh-Manoux A, Gerszten RE, Wang TJ, Havulinna AS, Würtz P, Fischer K, Demirkan A, Ikram MA, Amin N, Lehtimäki T, Kähönen M, Perola M, Metspalu A, Kangas AJ, Soininen P, Ala-Korpela M, Vasan RS, Kivimäki M, van Duijn CM, Seshadri S, Salomaa V.	2018	Article	PubMed	2018	Alzheimers Dement								10.1016/j.jalz.2018.01.003			29519576
Malik R, Chauhan G, Traylor M, Sargurupremraj M, Okada Y, Mishra A, Rutten-Jacobs L, Giese AK, van der Laan SW, Gretarsdottir S, Anderson CD, Chong M, Adams HHH, Ago T, Almgren P, Amouyel P, Ay H, Bartz TM, Benavente OR, Bevan S, Boncoraglio GB, Brown RD Jr, Butterworth AS, Carrera C, Carty CL, Chasman DI, Chen WM, Cole JW, Correa A, Cotlarciuc I, Cruchaga C, Danesh J, de Bakker PIW, DeStefano AL…			Multiancestry genome-wide association study of 520,000 subjects identifies 32 loci associated with stroke and stroke subtypes	Yes	Yes	Yes	Yes	Yes	Yes	stroke GWAS	Malik R, Chauhan G, Traylor M, Sargurupremraj M, Okada Y, Mishra A, Rutten-Jacobs L, Giese AK, van der Laan SW, Gretarsdottir S, Anderson CD, Chong M, Adams HHH, Ago T, Almgren P, Amouyel P, Ay H, Bartz TM, Benavente OR, Bevan S, Boncoraglio GB, Brown RD Jr, Butterworth AS, Carrera C, Carty CL, Chasman DI, Chen WM, Cole JW, Correa A, Cotlarciuc I, Cruchaga C, Danesh J, de Bakker PIW, DeStefano AL…	2018	Article	PubMed	2018	Nat Genet								10.1038/s41588-018-0058-3			29531354
Van Skike CE, Jahrling JB, Olson AB, Sayre NL, Hussong SA, Ungvari Z, Lechleiter JD, Galvan V.			Inhibition of mTOR protects the blood-brain barrier in models of Alzheimer's disease and vascular cognitive impairment	Yes	Yes	Yes	Yes	Yes	Yes	vascular	Van Skike CE, Jahrling JB, Olson AB, Sayre NL, Hussong SA, Ungvari Z, Lechleiter JD, Galvan V.	2018	Article	PubMed	2018	Am J Physiol Heart Circ Physiol								10.1152/ajpheart.00570.2017			29351469
Jefferson A.L.; Cambronero F.E.; Liu D.; Moore E.E.; Neal J.E.; Terry J.G.; Nair S.; Pechman K.R.; Rane S.; Davis L.T.; Gifford K.A.; Hohman T.J.; Bell S.P.; Wang T.J.; Beckman J.A.; Carr J.J.	Jefferson, Angela L. (8228195700); Cambronero, Francis E. (57200675905); Liu, Dandan (55730508500); Moore, Elizabeth E. (57201549542); Neal, Jacquelyn E. (57201550071); Terry, James G. (7103365576); Nair, Sangeeta (56701712300); Pechman, Kimberly R. (57202306584); Rane, Swati (55416815500); Davis, L. Taylor (55121543500); Gifford, Katherine A. (55956988700); Hohman, Timothy J. (57211697123); Bell…	8228195700; 57200675905; 55730508500; 57201549542; 57201550071; 7103365576; 56701712300; 57202306584; 55416815500; 55121543500; 55956988700; 57211697123; 55963292300; 7405565318; 7101979058; 55792206400	Higher aortic stiffness is related to lower cerebral blood flow and preserved cerebrovascular reactivity in older adults	Yes	Yes	Yes	Yes	Yes	Yes	vascular	Jefferson A.L.; Cambronero F.E.; Liu D.; Moore E.E.; Neal J.E.; Terry J.G.; Nair S.; Pechman K.R.; Rane S.; Davis L.T.; Gifford K.A.; Hohman T.J.; Bell S.P.; Wang T.J.; Beckman J.A.; Carr J.J.	2018	Article	Scopus, PubMed	2018	Circulation	138	18		1951	1962	11	119	10.1161/CIRCULATIONAHA.118.032410	https://www.scopus.com/inward/record.uri?eid=2-s2.0-85053825114&doi=10.1161%2fCIRCULATIONAHA.118.032410&partnerID=40&md5=d5d29b2d8e20afe1afe0bebc59c3a159	Lippincott Williams and Wilkins	30018169	English
Kunutsor SK, Laukkanen JA, Burgess S.			Genetically elevated gamma-glutamyltransferase and Alzheimer's disease	No	Yes	Yes	Yes	Yes	No		Kunutsor SK, Laukkanen JA, Burgess S.	2018	Article	PubMed	2018	Exp Gerontol								10.1016/j.exger.2018.03.001			29505811
Cai Q, Xin Z, Zuo L, Li F, Liu B.			Alzheimer's Disease and Rheumatoid Arthritis: A Mendelian Randomization Study	No	Yes	Yes	Yes	Yes	No		Cai Q, Xin Z, Zuo L, Li F, Liu B.	2018	Article	PubMed	2018	Front Neurosci								10.3389/fnins.2018.00627			30258348
Pan Y, Omori K, Ali I, Tachikawa M, Terasaki T, Brouwer KLR, Nicolazzo JA.			Altered Expression of Small Intestinal Drug Transporters and Hepatic Metabolic Enzymes in a Mouse Model of Familial Alzheimer's Disease	No	Yes	Yes	Yes	Yes	No		Pan Y, Omori K, Ali I, Tachikawa M, Terasaki T, Brouwer KLR, Nicolazzo JA.	2018	Article	PubMed	2018	Mol Pharm								10.1021/acs.molpharmaceut.8b00500			30074800
Katsel P, Roussos P, Beeri MS, Gama-Sosa MA, Gandy S, Khan S, Haroutunian V.			Parahippocampal gyrus expression of endothelial and insulin receptor signaling pathway genes is modulated by Alzheimer's disease and normalized by treatment with anti-diabetic agents	No	Yes	Yes	Yes	Yes	No		Katsel P, Roussos P, Beeri MS, Gama-Sosa MA, Gandy S, Khan S, Haroutunian V.	2018	Article	PubMed	2018	PLoS One								10.1371/journal.pone.0206547			30383799
Yamaguchi-Kabata Y, Morihara T, Ohara T, Ninomiya T, Takahashi A, Akatsu H, Hashizume Y, Hayashi N, Shigemizu D, Boroevich KA, Ikeda M, Kubo M, Takeda M, Tsunoda T.			Integrated analysis of human genetic association study and mouse transcriptome suggests LBH and SHF genes as novel susceptible genes for amyloid-β accumulation in Alzheimer's disease	No	Yes	Yes	Yes	Yes	No		Yamaguchi-Kabata Y, Morihara T, Ohara T, Ninomiya T, Takahashi A, Akatsu H, Hashizume Y, Hayashi N, Shigemizu D, Boroevich KA, Ikeda M, Kubo M, Takeda M, Tsunoda T.	2018	Article	PubMed	2018	Hum Genet								10.1007/s00439-018-1906-z			30006735
Beeri MS, Lin HM, Sano M, Ravona-Springer R, Liu X, Bendlin BB, Gleason CE, Guerrero-Berroa E, Soleimani L, Launer LJ, Ehrenberg S, Lache O, Seligman YK, Levy AP.			Association of the Haptoglobin Gene Polymorphism With Cognitive Function and Decline in Elderly African American Adults With Type 2 Diabetes: Findings From the Action to Control Cardiovascular Risk in Diabetes-Memory in Diabetes (ACCORD-MIND) Study	No	Yes	Yes	Yes	Yes	No		Beeri MS, Lin HM, Sano M, Ravona-Springer R, Liu X, Bendlin BB, Gleason CE, Guerrero-Berroa E, Soleimani L, Launer LJ, Ehrenberg S, Lache O, Seligman YK, Levy AP.	2018	Article	PubMed	2018	JAMA Netw Open								10.1001/jamanetworkopen.2018.4458			30646354
Marron MM, Singh J, Boudreau RM, Christensen K, Cosentino S, Feitosa MF, Minster RL, Perls T, Schupf N, Sebastiani P, Ukraintseva S, Wojczynski MK, Newman AB.			A novel healthy blood pressure phenotype in the Long Life Family Study	No	Yes	Yes	Yes	Yes	No		Marron MM, Singh J, Boudreau RM, Christensen K, Cosentino S, Feitosa MF, Minster RL, Perls T, Schupf N, Sebastiani P, Ukraintseva S, Wojczynski MK, Newman AB.	2018	Article	PubMed	2018	J Hypertens								10.1097/HJH.0000000000001514			28837423
Ofori-Asenso R, Ilomaki J, Tacey M, Curtis AJ, Zomer E, Bell JS, Zoungas S, Liew D.			Prevalence and Incidence of Statin Use and 3-Year Adherence and Discontinuation Rates Among Older Adults With Dementia	No	Yes	Yes	Yes	Yes	No		Ofori-Asenso R, Ilomaki J, Tacey M, Curtis AJ, Zomer E, Bell JS, Zoungas S, Liew D.	2018	Article	PubMed	2018	Am J Alzheimers Dis Other Demen								10.1177/1533317518787314			29991271
Lin KH, Chiu CH, Kuo WW, Ju DT, Shen CY, Chen RJ, Lin CC, Viswanadha VP, Liu JS, Huang RS, Huang CY.			The preventive effects of edible folic acid on cardiomyocyte apoptosis and survival in early onset triple-transgenic Alzheimer's disease model mice	No	Yes	Yes	Yes	Yes	No		Lin KH, Chiu CH, Kuo WW, Ju DT, Shen CY, Chen RJ, Lin CC, Viswanadha VP, Liu JS, Huang RS, Huang CY.	2018	Article	PubMed	2018	Environ Toxicol								10.1002/tox.22498			29068127
Hsieh YL, Teng HJ, Yeh YH, Hsieh CH, Huang CY.			The Protective Effects of Clams on Hypercholesterolemia in Late-Stage Triple-Transgenic Alzheimer's Diseased Mice Hearts	No	Yes	Yes	Yes	Yes	No		Hsieh YL, Teng HJ, Yeh YH, Hsieh CH, Huang CY.	2018	Article	PubMed	2018	Mar Drugs								10.3390/md16080263			30071640
Aslibekyan S, Agha G, Colicino E, Do AN, Lahti J, Ligthart S, Marioni RE, Marzi C, Mendelson MM, Tanaka T, Wielscher M, Absher DM, Ferrucci L, Franco OH, Gieger C, Grallert H, Hernandez D, Huan T, Iurato S, Joehanes R, Just AC, Kunze S, Lin H, Liu C, Meigs JB, van Meurs JBJ, Moore AZ, Peters A, Prokisch H, Räikkönen K, Rathmann W, Roden M, Schramm K, Schwartz JD, Starr JM, Uitterlinden AG, Vokona…			Association of Methylation Signals With Incident Coronary Heart Disease in an Epigenome-Wide Assessment of Circulating Tumor Necrosis Factor α	No	Yes	Yes	Yes	Yes	No		Aslibekyan S, Agha G, Colicino E, Do AN, Lahti J, Ligthart S, Marioni RE, Marzi C, Mendelson MM, Tanaka T, Wielscher M, Absher DM, Ferrucci L, Franco OH, Gieger C, Grallert H, Hernandez D, Huan T, Iurato S, Joehanes R, Just AC, Kunze S, Lin H, Liu C, Meigs JB, van Meurs JBJ, Moore AZ, Peters A, Prokisch H, Räikkönen K, Rathmann W, Roden M, Schramm K, Schwartz JD, Starr JM, Uitterlinden AG, Vokona…	2018	Article	PubMed	2018	JAMA Cardiol								10.1001/jamacardio.2018.0510			29617535
Guix FX, Corbett GT, Cha DJ, Mustapic M, Liu W, Mengel D, Chen Z, Aikawa E, Young-Pearse T, Kapogiannis D, Selkoe DJ, Walsh DM.			Detection of Aggregation-Competent Tau in Neuron-Derived Extracellular Vesicles	No	Yes	Yes	Yes	No			Guix FX, Corbett GT, Cha DJ, Mustapic M, Liu W, Mengel D, Chen Z, Aikawa E, Young-Pearse T, Kapogiannis D, Selkoe DJ, Walsh DM.	2018	Article	PubMed	2018	Int J Mol Sci								10.3390/ijms19030663			29495441
Rainer PP, Dong P, Sorge M, Fert-Bober J, Holewinski RJ, Wang Y, Foss CA, An SS, Baracca A, Solaini G, Glabe CG, Pomper MG, Van Eyk JE, Tomaselli GF, Paolocci N, Agnetti G.			Desmin Phosphorylation Triggers Preamyloid Oligomers Formation and Myocyte Dysfunction in Acquired Heart Failure	No	Yes	Yes	Yes	No			Rainer PP, Dong P, Sorge M, Fert-Bober J, Holewinski RJ, Wang Y, Foss CA, An SS, Baracca A, Solaini G, Glabe CG, Pomper MG, Van Eyk JE, Tomaselli GF, Paolocci N, Agnetti G.	2018	Article	PubMed	2018	Circ Res								10.1161/CIRCRESAHA.117.312082			29483093
Pilebro B, Arvidsson S, Lindqvist P, Sundström T, Westermark P, Antoni G, Suhr O, Sörensen J.			Positron emission tomography (PET) utilizing Pittsburgh compound B (PIB) for detection of amyloid heart deposits in hereditary transthyretin amyloidosis (ATTR)	No	Yes	Yes	Yes	No			Pilebro B, Arvidsson S, Lindqvist P, Sundström T, Westermark P, Antoni G, Suhr O, Sörensen J.	2018	Article	PubMed	2018	J Nucl Cardiol								10.1007/s12350-016-0638-5			27645889
Rojas S, Brugulat-Serrat A, Bargalló N, Minguillón C, Tucholka A, Falcon C, Carvalho A, Morán S, Esteller M, Gramunt N, Fauria K, Camí J, Molinuevo JL, Gispert JD.			Higher prevalence of cerebral white matter hyperintensities in homozygous APOE-ɛ4 allele carriers aged 45-75: Results from the ALFA study	No	Yes	Yes	No				Rojas S, Brugulat-Serrat A, Bargalló N, Minguillón C, Tucholka A, Falcon C, Carvalho A, Morán S, Esteller M, Gramunt N, Fauria K, Camí J, Molinuevo JL, Gispert JD.	2018	Article	PubMed	2018	J Cereb Blood Flow Metab								10.1177/0271678X17707397			28492093
van der Lee SJ, Teunissen CE, Pool R, Shipley MJ, Teumer A, Chouraki V, Melo van Lent D, Tynkkynen J, Fischer K, Hernesniemi J, Haller T, Singh-Manoux A, Verhoeven A, Willemsen G, de Leeuw FA, Wagner H, van Dongen J, Hertel J, Budde K, Willems van Dijk K, Weinhold L, Ikram MA, Pietzner M, Perola M, Wagner M, Friedrich N, Slagboom PE, Scheltens P, Yang Q, Gertzen RE, Egert S, Li S, Hankemeier T, v…			Circulating metabolites and general cognitive ability and dementia: Evidence from 11 cohort studies	No	Yes	Yes	No				van der Lee SJ, Teunissen CE, Pool R, Shipley MJ, Teumer A, Chouraki V, Melo van Lent D, Tynkkynen J, Fischer K, Hernesniemi J, Haller T, Singh-Manoux A, Verhoeven A, Willemsen G, de Leeuw FA, Wagner H, van Dongen J, Hertel J, Budde K, Willems van Dijk K, Weinhold L, Ikram MA, Pietzner M, Perola M, Wagner M, Friedrich N, Slagboom PE, Scheltens P, Yang Q, Gertzen RE, Egert S, Li S, Hankemeier T, v…	2018	Article	PubMed	2018	Alzheimers Dement								10.1016/j.jalz.2017.11.012			29316447
Wyss AB, Sofer T, Lee MK, Terzikhan N, Nguyen JN, Lahousse L, Latourelle JC, Smith AV, Bartz TM, Feitosa MF, Gao W, Ahluwalia TS, Tang W, Oldmeadow C, Duan Q, de Jong K, Wojczynski MK, Wang XQ, Noordam R, Hartwig FP, Jackson VE, Wang T, Obeidat M, Hobbs BD, Huan T, Gui H, Parker MM, Hu D, Mogil LS, Kichaev G, Jin J, Graff M, Harris TB, Kalhan R, Heckbert SR, Paternoster L, Burkart KM, Liu Y, Holl…			Multiethnic meta-analysis identifies ancestry-specific and cross-ancestry loci for pulmonary function	No	Yes	Yes	No				Wyss AB, Sofer T, Lee MK, Terzikhan N, Nguyen JN, Lahousse L, Latourelle JC, Smith AV, Bartz TM, Feitosa MF, Gao W, Ahluwalia TS, Tang W, Oldmeadow C, Duan Q, de Jong K, Wojczynski MK, Wang XQ, Noordam R, Hartwig FP, Jackson VE, Wang T, Obeidat M, Hobbs BD, Huan T, Gui H, Parker MM, Hu D, Mogil LS, Kichaev G, Jin J, Graff M, Harris TB, Kalhan R, Heckbert SR, Paternoster L, Burkart KM, Liu Y, Holl…	2018	Article	PubMed	2018	Nat Commun								10.1038/s41467-018-05369-0			30061609
Ferrari R, Kia DA, Tomkins JE, Hardy J, Wood NW, Lovering RC, Lewis PA, Manzoni C.			Stratification of candidate genes for Parkinson's disease using weighted protein-protein interaction network analysis	No	Yes	Yes	No				Ferrari R, Kia DA, Tomkins JE, Hardy J, Wood NW, Lovering RC, Lewis PA, Manzoni C.	2018	Article	PubMed	2018	BMC Genomics								10.1186/s12864-018-4804-9			29898659
Vojinovic D, Adams HH, Jian X, Yang Q, Smith AV, Bis JC, Teumer A, Scholz M, Armstrong NJ, Hofer E, Saba Y, Luciano M, Bernard M, Trompet S, Yang J, Gillespie NA, van der Lee SJ, Neumann A, Ahmad S, Andreassen OA, Ames D, Amin N, Arfanakis K, Bastin ME, Becker DM, Beiser AS, Beyer F, Brodaty H, Bryan RN, Bülow R, Dale AM, De Jager PL, Deary IJ, DeCarli C, Fleischman DA, Gottesman RF, van der Gron…			Genome-wide association study of 23,500 individuals identifies 7 loci associated with brain ventricular volume	No	Yes	Yes	No				Vojinovic D, Adams HH, Jian X, Yang Q, Smith AV, Bis JC, Teumer A, Scholz M, Armstrong NJ, Hofer E, Saba Y, Luciano M, Bernard M, Trompet S, Yang J, Gillespie NA, van der Lee SJ, Neumann A, Ahmad S, Andreassen OA, Ames D, Amin N, Arfanakis K, Bastin ME, Becker DM, Beiser AS, Beyer F, Brodaty H, Bryan RN, Bülow R, Dale AM, De Jager PL, Deary IJ, DeCarli C, Fleischman DA, Gottesman RF, van der Gron…	2018	Article	PubMed	2018	Nat Commun								10.1038/s41467-018-06234-w			30258056
Kulminski AM, Barochia AV, Loika Y, Raghavachari N, Arbeev KG, Wojczynski MK, Thyagarajan B, Vardarajan BN, Christensen K, Yashin AI, Levine SJ.			The APOE ε4 allele is associated with a reduction in FEV1/FVC in women: A cross-sectional analysis of the Long Life Family Study	No	Yes	Yes	No				Kulminski AM, Barochia AV, Loika Y, Raghavachari N, Arbeev KG, Wojczynski MK, Thyagarajan B, Vardarajan BN, Christensen K, Yashin AI, Levine SJ.	2018	Article	PubMed	2018	PLoS One								10.1371/journal.pone.0206873			30412599
Davies G, Lam M, Harris SE, Trampush JW, Luciano M, Hill WD, Hagenaars SP, Ritchie SJ, Marioni RE, Fawns-Ritchie C, Liewald DCM, Okely JA, Ahola-Olli AV, Barnes CLK, Bertram L, Bis JC, Burdick KE, Christoforou A, DeRosse P, Djurovic S, Espeseth T, Giakoumaki S, Giddaluru S, Gustavson DE, Hayward C, Hofer E, Ikram MA, Karlsson R, Knowles E, Lahti J, Leber M, Li S, Mather KA, Melle I, Morris D, Old…			Study of 300,486 individuals identifies 148 independent genetic loci influencing general cognitive function	No	Yes	Yes	No				Davies G, Lam M, Harris SE, Trampush JW, Luciano M, Hill WD, Hagenaars SP, Ritchie SJ, Marioni RE, Fawns-Ritchie C, Liewald DCM, Okely JA, Ahola-Olli AV, Barnes CLK, Bertram L, Bis JC, Burdick KE, Christoforou A, DeRosse P, Djurovic S, Espeseth T, Giakoumaki S, Giddaluru S, Gustavson DE, Hayward C, Hofer E, Ikram MA, Karlsson R, Knowles E, Lahti J, Leber M, Li S, Mather KA, Melle I, Morris D, Old…	2018	Article	PubMed	2018	Nat Commun								10.1038/s41467-018-04362-x			29844566
Brainstorm Consortium; Anttila V, Bulik-Sullivan B, Finucane HK, Walters RK, Bras J, Duncan L, Escott-Price V, Falcone GJ, Gormley P, Malik R, Patsopoulos NA, Ripke S, Wei Z, Yu D, Lee PH, Turley P, Grenier-Boley B, Chouraki V, Kamatani Y, Berr C, Letenneur L, Hannequin D, Amouyel P, Boland A, Deleuze JF, Duron E, Vardarajan BN, Reitz C, Goate AM, Huentelman MJ, Kamboh MI, Larson EB, Rogaeva E, S…			Analysis of shared heritability in common disorders of the brain	No	Yes	Yes	No				Brainstorm Consortium; Anttila V, Bulik-Sullivan B, Finucane HK, Walters RK, Bras J, Duncan L, Escott-Price V, Falcone GJ, Gormley P, Malik R, Patsopoulos NA, Ripke S, Wei Z, Yu D, Lee PH, Turley P, Grenier-Boley B, Chouraki V, Kamatani Y, Berr C, Letenneur L, Hannequin D, Amouyel P, Boland A, Deleuze JF, Duron E, Vardarajan BN, Reitz C, Goate AM, Huentelman MJ, Kamboh MI, Larson EB, Rogaeva E, S…	2018	Article	PubMed	2018	Science								10.1126/science.aap8757			29930110
Quadri M, Mandemakers W, Grochowska MM, Masius R, Geut H, Fabrizio E, Breedveld GJ, Kuipers D, Minneboo M, Vergouw LJM, Carreras Mascaro A, Yonova-Doing E, Simons E, Zhao T, Di Fonzo AB, Chang HC, Parchi P, Melis M, Correia Guedes L, Criscuolo C, Thomas A, Brouwer RWW, Heijsman D, Ingrassia AMT, Calandra Buonaura G, Rood JP, Capellari S, Rozemuller AJ, Sarchioto M, Fen Chien H, Vanacore N, Olgiat…			LRP10 genetic variants in familial Parkinson's disease and dementia with Lewy bodies: a genome-wide linkage and sequencing study	No	Yes	Yes	No				Quadri M, Mandemakers W, Grochowska MM, Masius R, Geut H, Fabrizio E, Breedveld GJ, Kuipers D, Minneboo M, Vergouw LJM, Carreras Mascaro A, Yonova-Doing E, Simons E, Zhao T, Di Fonzo AB, Chang HC, Parchi P, Melis M, Correia Guedes L, Criscuolo C, Thomas A, Brouwer RWW, Heijsman D, Ingrassia AMT, Calandra Buonaura G, Rood JP, Capellari S, Rozemuller AJ, Sarchioto M, Fen Chien H, Vanacore N, Olgiat…	2018	Article	PubMed	2018	Lancet Neurol								10.1016/S1474-4422(18)30179-0			29887161
Teumer A, Chaker L, Groeneweg S, Li Y, Di Munno C, Barbieri C, Schultheiss UT, Traglia M, Ahluwalia TS, Akiyama M, Appel EVR, Arking DE, Arnold A, Astrup A, Beekman M, Beilby JP, Bekaert S, Boerwinkle E, Brown SJ, De Buyzere M, Campbell PJ, Ceresini G, Cerqueira C, Cucca F, Deary IJ, Deelen J, Eckardt KU, Ekici AB, Eriksson JG, Ferrrucci L, Fiers T, Fiorillo E, Ford I, Fox CS, Fuchsberger C, Gale…			Genome-wide analyses identify a role for SLC17A4 and AADAT in thyroid hormone regulation	No	Yes	Yes	No				Teumer A, Chaker L, Groeneweg S, Li Y, Di Munno C, Barbieri C, Schultheiss UT, Traglia M, Ahluwalia TS, Akiyama M, Appel EVR, Arking DE, Arnold A, Astrup A, Beekman M, Beilby JP, Bekaert S, Boerwinkle E, Brown SJ, De Buyzere M, Campbell PJ, Ceresini G, Cerqueira C, Cucca F, Deary IJ, Deelen J, Eckardt KU, Ekici AB, Eriksson JG, Ferrrucci L, Fiers T, Fiorillo E, Ford I, Fox CS, Fuchsberger C, Gale…	2018	Article	PubMed	2018	Nat Commun								10.1038/s41467-018-06356-1			30367059
Turcot V, Lu Y, Highland HM, Schurmann C, Justice AE, Fine RS, Bradfield JP, Esko T, Giri A, Graff M, Guo X, Hendricks AE, Karaderi T, Lempradl A, Locke AE, Mahajan A, Marouli E, Sivapalaratnam S, Young KL, Alfred T, Feitosa MF, Masca NGD, Manning AK, Medina-Gomez C, Mudgal P, Ng MCY, Reiner AP, Vedantam S, Willems SM, Winkler TW, Abecasis G, Aben KK, Alam DS, Alharthi SE, Allison M, Amouyel P, A…			Protein-altering variants associated with body mass index implicate pathways that control energy intake and expenditure in obesity	No	Yes	Yes	No				Turcot V, Lu Y, Highland HM, Schurmann C, Justice AE, Fine RS, Bradfield JP, Esko T, Giri A, Graff M, Guo X, Hendricks AE, Karaderi T, Lempradl A, Locke AE, Mahajan A, Marouli E, Sivapalaratnam S, Young KL, Alfred T, Feitosa MF, Masca NGD, Manning AK, Medina-Gomez C, Mudgal P, Ng MCY, Reiner AP, Vedantam S, Willems SM, Winkler TW, Abecasis G, Aben KK, Alam DS, Alharthi SE, Allison M, Amouyel P, A…	2018	Article	PubMed	2018	Nat Genet								10.1038/s41588-017-0011-x			29273807
Jiang X, O'Reilly PF, Aschard H, Hsu YH, Richards JB, Dupuis J, Ingelsson E, Karasik D, Pilz S, Berry D, Kestenbaum B, Zheng J, Luan J, Sofianopoulou E, Streeten EA, Albanes D, Lutsey PL, Yao L, Tang W, Econs MJ, Wallaschofski H, Völzke H, Zhou A, Power C, McCarthy MI, Michos ED, Boerwinkle E, Weinstein SJ, Freedman ND, Huang WY, Van Schoor NM, van der Velde N, Groot LCPGM, Enneman A, Cupples LA,…			Genome-wide association study in 79,366 European-ancestry individuals informs the genetic architecture of 25-hydroxyvitamin D levels	No	Yes	Yes	No				Jiang X, O'Reilly PF, Aschard H, Hsu YH, Richards JB, Dupuis J, Ingelsson E, Karasik D, Pilz S, Berry D, Kestenbaum B, Zheng J, Luan J, Sofianopoulou E, Streeten EA, Albanes D, Lutsey PL, Yao L, Tang W, Econs MJ, Wallaschofski H, Völzke H, Zhou A, Power C, McCarthy MI, Michos ED, Boerwinkle E, Weinstein SJ, Freedman ND, Huang WY, Van Schoor NM, van der Velde N, Groot LCPGM, Enneman A, Cupples LA,…	2018	Article	PubMed	2018	Nat Commun								10.1038/s41467-017-02662-2			29343764
Jackson VE, Latourelle JC, Wain LV, Smith AV, Grove ML, Bartz TM, Obeidat M, Province MA, Gao W, Qaiser B, Porteous DJ, Cassano PA, Ahluwalia TS, Grarup N, Li J, Altmaier E, Marten J, Harris SE, Manichaikul A, Pottinger TD, Li-Gao R, Lind-Thomsen A, Mahajan A, Lahousse L, Imboden M, Teumer A, Prins B, Lyytikäinen LP, Eiriksdottir G, Franceschini N, Sitlani CM, Brody JA, Bossé Y, Timens W, Kraja A…			Meta-analysis of exome array data identifies six novel genetic loci for lung function	No	Yes	Yes	No				Jackson VE, Latourelle JC, Wain LV, Smith AV, Grove ML, Bartz TM, Obeidat M, Province MA, Gao W, Qaiser B, Porteous DJ, Cassano PA, Ahluwalia TS, Grarup N, Li J, Altmaier E, Marten J, Harris SE, Manichaikul A, Pottinger TD, Li-Gao R, Lind-Thomsen A, Mahajan A, Lahousse L, Imboden M, Teumer A, Prins B, Lyytikäinen LP, Eiriksdottir G, Franceschini N, Sitlani CM, Brody JA, Bossé Y, Timens W, Kraja A…	2018	Article	PubMed	2018	Wellcome Open Res								10.12688/wellcomeopenres.12583.3			30175238
Story Jovanova O, Nedeljkovic I, Spieler D, Walker RM, Liu C, Luciano M, Bressler J, Brody J, Drake AJ, Evans KL, Gondalia R, Kunze S, Kuhnel B, Lahti J, Lemaitre RN, Marioni RE, Swenson B, Himali JJ, Wu H, Li Y, McRae AF, Russ TC, Stewart J, Wang Z, Zhang G, Ladwig KH, Uitterlinden AG, Guo X, Peters A, Räikkönen K, Starr JM, Waldenberger M, Wray NR, Whitsel EA, Sotoodehnia N, Seshadri S, Porteou…			DNA Methylation Signatures of Depressive Symptoms in Middle-aged and Elderly Persons: Meta-analysis of Multiethnic Epigenome-wide Studies	No	Yes	Yes	No				Story Jovanova O, Nedeljkovic I, Spieler D, Walker RM, Liu C, Luciano M, Bressler J, Brody J, Drake AJ, Evans KL, Gondalia R, Kunze S, Kuhnel B, Lahti J, Lemaitre RN, Marioni RE, Swenson B, Himali JJ, Wu H, Li Y, McRae AF, Russ TC, Stewart J, Wang Z, Zhang G, Ladwig KH, Uitterlinden AG, Guo X, Peters A, Räikkönen K, Starr JM, Waldenberger M, Wray NR, Whitsel EA, Sotoodehnia N, Seshadri S, Porteou…	2018	Article	PubMed	2018	JAMA Psychiatry								10.1001/jamapsychiatry.2018.1725			29998287
Cox SR, Allerhand M, Ritchie SJ, Muñoz Maniega S, Valdés Hernández M, Harris SE, Dickie DA, Anblagan D, Aribisala BS, Morris Z, Sherwood R, Abbott NJ, Starr JM, Bastin ME, Wardlaw JM, Deary IJ.			Longitudinal serum S100β and brain aging in the Lothian Birth Cohort 1936	No	Yes	Yes	No				Cox SR, Allerhand M, Ritchie SJ, Muñoz Maniega S, Valdés Hernández M, Harris SE, Dickie DA, Anblagan D, Aribisala BS, Morris Z, Sherwood R, Abbott NJ, Starr JM, Bastin ME, Wardlaw JM, Deary IJ.	2018	Article	PubMed	2018	Neurobiol Aging								10.1016/j.neurobiolaging.2018.05.029			29933100
Ward-Caviness CK, Huffman JE, Everett K, Germain M, van Dongen J, Hill WD, Jhun MA, Brody JA, Ghanbari M, Du L, Roetker NS, de Vries PS, Waldenberger M, Gieger C, Wolf P, Prokisch H, Koenig W, O'Donnell CJ, Levy D, Liu C, Truong V, Wells PS, Trégouët DA, Tang W, Morrison AC, Boerwinkle E, Wiggins KL, McKnight B, Guo X, Psaty BM, Sotoodenia N, Boomsma DI, Willemsen G, Ligthart L, Deary IJ, Zhao W,…			DNA methylation age is associated with an altered hemostatic profile in a multiethnic meta-analysis	No	Yes	Yes	No				Ward-Caviness CK, Huffman JE, Everett K, Germain M, van Dongen J, Hill WD, Jhun MA, Brody JA, Ghanbari M, Du L, Roetker NS, de Vries PS, Waldenberger M, Gieger C, Wolf P, Prokisch H, Koenig W, O'Donnell CJ, Levy D, Liu C, Truong V, Wells PS, Trégouët DA, Tang W, Morrison AC, Boerwinkle E, Wiggins KL, McKnight B, Guo X, Psaty BM, Sotoodenia N, Boomsma DI, Willemsen G, Ligthart L, Deary IJ, Zhao W,…	2018	Article	PubMed	2018	Blood								10.1182/blood-2018-02-831347			30042098
Patel AV, Maliniak ML, Rees-Punia E, Matthews CE, Gapstur SM.			Prolonged Leisure Time Spent Sitting in Relation to Cause-Specific Mortality in a Large US Cohort	No	Yes	Yes	No				Patel AV, Maliniak ML, Rees-Punia E, Matthews CE, Gapstur SM.	2018	Article	PubMed	2018	Am J Epidemiol								10.1093/aje/kwy125			29947736
Mirzaei F, Khazaei M, Komaki A, Amiri I, Jalili C.			Virgin coconut oil (VCO) by normalizing NLRP3 inflammasome showed potential neuroprotective effects in Amyloid-β induced toxicity and high-fat diet fed rat	No	Yes	Yes	No				Mirzaei F, Khazaei M, Komaki A, Amiri I, Jalili C.	2018	Article	PubMed	2018	Food Chem Toxicol								10.1016/j.fct.2018.04.064			29729307
Wahl D, Solon-Biet SM, Wang QP, Wali JA, Pulpitel T, Clark X, Raubenheimer D, Senior AM, Sinclair DA, Cooney GJ, de Cabo R, Cogger VC, Simpson SJ, Le Couteur DG.			Comparing the Effects of Low-Protein and High-Carbohydrate Diets and Caloric Restriction on Brain Aging in Mice	No	Yes	Yes	No				Wahl D, Solon-Biet SM, Wang QP, Wali JA, Pulpitel T, Clark X, Raubenheimer D, Senior AM, Sinclair DA, Cooney GJ, de Cabo R, Cogger VC, Simpson SJ, Le Couteur DG.	2018	Article	PubMed	2018	Cell Rep								10.1016/j.celrep.2018.10.070			30463018
Gamazon E.R.; Segrè A.V.; Van De Bunt M.; Wen X.; Xi H.S.; Hormozdiari F.; Ongen H.; Konkashbaev A.; Derks E.M.; Aguet F.; Quan J.; Nicolae D.L.; Eskin E.; Kellis M.; Getz G.; McCarthy M.I.; Dermitzakis E.T.; Cox N.J.; Ardlie K.G.	Gamazon, Eric R. (35309924700); Segrè, Ayellet V. (57202559193); Van De Bunt, Martijn (57191828591); Wen, Xiaoquan (8846776400); Xi, Hualin S. (57212441980); Hormozdiari, Farhad (57209971734); Ongen, Halit (6504390976); Konkashbaev, Anuar (57219813012); Derks, Eske M. (57211618283); Aguet, François (10142752100); Quan, Jie (56810632400); Nicolae, Dan L. (57195618876); Eskin, Eleazar (7003344359);…	35309924700; 57202559193; 57191828591; 8846776400; 57212441980; 57209971734; 6504390976; 57219813012; 57211618283; 10142752100; 56810632400; 57195618876; 7003344359; 6602385400; 8634683800; 57220846574; 57202561121; 57195132724; 57211566335	Using an atlas of gene regulation across 44 human tissues to inform complex disease- and trait-associated variation	No	Yes	Yes	No				Gamazon E.R.; Segrè A.V.; Van De Bunt M.; Wen X.; Xi H.S.; Hormozdiari F.; Ongen H.; Konkashbaev A.; Derks E.M.; Aguet F.; Quan J.; Nicolae D.L.; Eskin E.; Kellis M.; Getz G.; McCarthy M.I.; Dermitzakis E.T.; Cox N.J.; Ardlie K.G.	2018	Article	Scopus	2018	Nature Genetics	50	7		956	967	11	285	10.1038/s41588-018-0154-4	https://www.scopus.com/inward/record.uri?eid=2-s2.0-85049149885&doi=10.1038%2fs41588-018-0154-4&partnerID=40&md5=7f06d591118c0ea0aa2c5b3c052170b6	Nature Publishing Group	29955180	English
Ligthart S.; Vaez A.; Võsa U.; Stathopoulou M.G.; de Vries P.S.; Prins B.P.; Van der Most P.J.; Tanaka T.; Naderi E.; Rose L.M.; Wu Y.; Karlsson R.; Barbalic M.; Lin H.; Pool R.; Zhu G.; Macé A.; Sidore C.; Trompet S.; Mangino M.; Sabater-Lleal M.; Kemp J.P.; Abbasi A.; Kacprowski T.; Verweij N.; Smith A.V.; Huang T.; Marzi C.; Feitosa M.F.; Lohman K.K.; Kleber M.E.; Milaneschi Y.; Mueller C.; Hu…	Ligthart, Symen (56222037900); Vaez, Ahmad (57205122986); Võsa, Urmo (42462595300); Stathopoulou, Maria G. (15846989400); de Vries, Paul S. (56144647300); Prins, Bram P. (6701413608); Van der Most, Peter J. (26322051600); Tanaka, Toshiko (57211009334); Naderi, Elnaz (57195986273); Rose, Lynda M. (57211654994); Wu, Ying (56093296300); Karlsson, Robert (57205457440); Barbalic, Maja (8435172000); Li…	56222037900; 57205122986; 42462595300; 15846989400; 56144647300; 6701413608; 26322051600; 57211009334; 57195986273; 57211654994; 56093296300; 57205457440; 8435172000; 36039863600; 8383862800; 22636559600; 55505486400; 36151309600; 22954837300; 15926160500; 12242471200; 36993915500; 57215951423; 57211895755; 57193816845; 56424163100; 56652837200; 16178111500; 16189126100; 57197441343; 34872560400;…	Genome Analyses of >200,000 Individuals Identify 58 Loci for Chronic Inflammation and Highlight Pathways that Link Inflammation and Complex Disorders	No	Yes	Yes	No				Ligthart S.; Vaez A.; Võsa U.; Stathopoulou M.G.; de Vries P.S.; Prins B.P.; Van der Most P.J.; Tanaka T.; Naderi E.; Rose L.M.; Wu Y.; Karlsson R.; Barbalic M.; Lin H.; Pool R.; Zhu G.; Macé A.; Sidore C.; Trompet S.; Mangino M.; Sabater-Lleal M.; Kemp J.P.; Abbasi A.; Kacprowski T.; Verweij N.; Smith A.V.; Huang T.; Marzi C.; Feitosa M.F.; Lohman K.K.; Kleber M.E.; Milaneschi Y.; Mueller C.; Hu…	2018	Article	Scopus	2018	American Journal of Human Genetics	103	5		691	706	15	273	10.1016/j.ajhg.2018.09.009	https://www.scopus.com/inward/record.uri?eid=2-s2.0-85055557317&doi=10.1016%2fj.ajhg.2018.09.009&partnerID=40&md5=c4a6ae7415d4672f95ea51f421518982	Cell Press	30388399	English
Zhou Y.; Mägi R.; Milani L.; Lauschke V.M.	Zhou, Yitian (57194333994); Mägi, Reedik (56813518300); Milani, Lili (56998409700); Lauschke, Volker M. (56955751900)	57194333994; 56813518300; 56998409700; 56955751900	Global genetic diversity of human apolipoproteins and effects on cardiovascular disease risk	No	Yes	Yes	No				Zhou Y.; Mägi R.; Milani L.; Lauschke V.M.	2018	Article	Scopus	2018	Journal of Lipid Research	59	10		1987	2000	13	18	10.1194/jlr.P086710	https://www.scopus.com/inward/record.uri?eid=2-s2.0-85054090242&doi=10.1194%2fjlr.P086710&partnerID=40&md5=b3096f9c11b3fa503ee45e400832ce0d	American Society for Biochemistry and Molecular Biology Inc.	30076208	English
Cardoso B.R.; Szymlek-Gay E.A.; Roberts B.R.; Formica M.; Gianoudis J.; O’connell S.; Nowson C.A.; Daly R.M.	Cardoso, Barbara R. (26633561600); Szymlek-Gay, Ewa A. (26431125900); Roberts, Blaine R. (35103278200); Formica, Melissa (57194856368); Gianoudis, Jenny (23976250000); O’connell, Stella (36890862900); Nowson, Caryl A. (7003506883); Daly, Robin M. (7103342079)	26633561600; 26431125900; 35103278200; 57194856368; 23976250000; 36890862900; 7003506883; 7103342079	Selenium status is not associated with cognitive performance: A cross-sectional study in 154 older Australian adults	No	Yes	Yes	No				Cardoso B.R.; Szymlek-Gay E.A.; Roberts B.R.; Formica M.; Gianoudis J.; O’connell S.; Nowson C.A.; Daly R.M.	2018	Article	Scopus	2018	Nutrients	10	12	1847				17	10.3390/nu10121847	https://www.scopus.com/inward/record.uri?eid=2-s2.0-85057767957&doi=10.3390%2fnu10121847&partnerID=40&md5=d898ee307f76cc6dd0eaa7f7cc50d304	MDPI AG	30513714	English
Sarnowski C, Satizabal CL, DeCarli C, Pitsillides AN, Cupples LA, Vasan RS, Wilson JG, Bis JC, Fornage M, Beiser AS, DeStefano AL, Dupuis J, Seshadri S; NHLBI Trans-Omics for Precision Medicine (TOPMed) Consortium; TOPMed Neurocognitive Working Group.			Whole genome sequence analyses of brain imaging measures in the Framingham Study	No	Yes	Yes	No				Sarnowski C, Satizabal CL, DeCarli C, Pitsillides AN, Cupples LA, Vasan RS, Wilson JG, Bis JC, Fornage M, Beiser AS, DeStefano AL, Dupuis J, Seshadri S; NHLBI Trans-Omics for Precision Medicine (TOPMed) Consortium; TOPMed Neurocognitive Working Group.	2018	Article	PubMed	2018	Neurology								10.1212/WNL.0000000000004820			29282330
Oczkowicz M, Szmatoła T, Świątkiewicz M, Pawlina-Tyszko K, Gurgul A, Ząbek T.			Corn dried distillers grains with solubles (cDDGS) in the diet of pigs change the expression of adipose genes that are potential therapeutic targets in metabolic and cardiovascular diseases	No	Yes	No					Oczkowicz M, Szmatoła T, Świątkiewicz M, Pawlina-Tyszko K, Gurgul A, Ząbek T.	2018	Article	PubMed	2018	BMC Genomics								10.1186/s12864-018-5265-x			30509175
Wu X, Li M, Chen SQ, Li S, Guo F.			Pin1 facilitates isoproterenol‑induced cardiac fibrosis and collagen deposition by promoting oxidative stress and activating the MEK1/2‑ERK1/2 signal transduction pathway in rats	No	Yes	No					Wu X, Li M, Chen SQ, Li S, Guo F.	2018	Article	PubMed	2018	Int J Mol Med								10.3892/ijmm.2017.3354			29286102
Badrnya S, Doherty T, Richardson C, McConnell RI, Lamont JV, Veitinger M, FitzGerald SP, Zellner M, Umlauf E.			Development of a new biochip array for APOE4 classification from plasma samples using immunoassay-based methods	No	No						Badrnya S, Doherty T, Richardson C, McConnell RI, Lamont JV, Veitinger M, FitzGerald SP, Zellner M, Umlauf E.	2018	Article	PubMed	2018	Clin Chem Lab Med								10.1515/cclm-2017-0618			29220880
Kramarz B, Roncaglia P, Meldal BHM, Huntley RP, Martin MJ, Orchard S, Parkinson H, Brough D, Bandopadhyay R, Hooper NM, Lovering RC.			Improving the Gene Ontology Resource to Facilitate More Informative Analysis and Interpretation of Alzheimer's Disease Data	No	No						Kramarz B, Roncaglia P, Meldal BHM, Huntley RP, Martin MJ, Orchard S, Parkinson H, Brough D, Bandopadhyay R, Hooper NM, Lovering RC.	2018	Article	PubMed	2018	Genes (Basel)								10.3390/genes9120593			30501127
Prinzen FW, Dagres N, Bollmann A, Arnar DO, Bove S, Camm J, Casadei B, Kirchhof P, Kuck KH, Lumens J, Michel MC, Schwartz PJ, Van Vleymen B, Vardas P, Hindricks G.			Innovation in cardiovascular disease in Europe with focus on arrhythmias: current status, opportunities, roadblocks, and the role of multiple stakeholders	No	No						Prinzen FW, Dagres N, Bollmann A, Arnar DO, Bove S, Camm J, Casadei B, Kirchhof P, Kuck KH, Lumens J, Michel MC, Schwartz PJ, Van Vleymen B, Vardas P, Hindricks G.	2018	Article	PubMed	2018	Europace								10.1093/europace/eux095			28605436
Horsburgh K, Wardlaw JM, van Agtmael T, Allan SM, Ashford MLJ, Bath PM, Brown R, Berwick J, Cader MZ, Carare RO, Davis JB, Duncombe J, Farr TD, Fowler JH, Goense J, Granata A, Hall CN, Hainsworth AH, Harvey A, Hawkes CA, Joutel A, Kalaria RN, Kehoe PG, Lawrence CB, Lockhart A, Love S, Macleod MR, Macrae IM, Markus HS, McCabe C, McColl BW, Meakin PJ, Miller A, Nedergaard M, O'Sullivan M, Quinn TJ,…			Small vessels, dementia and chronic diseases - molecular mechanisms and pathophysiology	No	No						Horsburgh K, Wardlaw JM, van Agtmael T, Allan SM, Ashford MLJ, Bath PM, Brown R, Berwick J, Cader MZ, Carare RO, Davis JB, Duncombe J, Farr TD, Fowler JH, Goense J, Granata A, Hall CN, Hainsworth AH, Harvey A, Hawkes CA, Joutel A, Kalaria RN, Kehoe PG, Lawrence CB, Lockhart A, Love S, Macleod MR, Macrae IM, Markus HS, McCabe C, McColl BW, Meakin PJ, Miller A, Nedergaard M, O'Sullivan M, Quinn TJ,…	2018	Article	PubMed	2018	Clin Sci (Lond)								10.1042/CS20171620			29712883
Muller A.W.J.	Muller, Anthonie W.J. (7404065034)	7404065034	Aging is an adaptation that selects in animals against disruption of homeostasis	No	No						Muller A.W.J.	2018	Article	Scopus	2018	Medical Hypotheses	119			68	78	10	3	10.1016/j.mehy.2018.07.020	https://www.scopus.com/inward/record.uri?eid=2-s2.0-85050810044&doi=10.1016%2fj.mehy.2018.07.020&partnerID=40&md5=cafc9249e73ba10089d3ec92e7b1d5fd	Churchill Livingstone	30122495	English
De Oliveira F.; Berretta J.; De Almeida Junior G.; De Almeida S.; Chen E.; Smith M.; Bertolucci P.	De Oliveira, Fabricio (57222416869); Berretta, Juliana (57190301451); De Almeida Junior, Guido (57211783315); De Almeida, Sandro (56033178300); Chen, Elizabeth (10339784600); Smith, Marilia (57202108764); Bertolucci, Paulo (55838678000)	57222416869; 57190301451; 57211783315; 56033178300; 10339784600; 57202108764; 55838678000	Pharmacogenetic analyses of variations of measures of cardiovascular risk in Alzheimer's dementia	Yes	Yes	Yes	Yes	Yes	Yes	ACE	De Oliveira F.; Berretta J.; De Almeida Junior G.; De Almeida S.; Chen E.; Smith M.; Bertolucci P.	2019	Article	Scopus, PubMed	2019	Indian Journal of Medical Research	150	3		261	271	10	13	10.4103/ijmr.IJMR_1209_17	https://www.scopus.com/inward/record.uri?eid=2-s2.0-85074987368&doi=10.4103%2fijmr.IJMR_1209_17&partnerID=40&md5=a4c4b510a4dc53734bda064c6a82675d	Wolters Kluwer Medknow Publications	31719297	English
Kunkle BW, Grenier-Boley B, Sims R, Bis JC, Damotte V, Naj AC, Boland A, Vronskaya M, van der Lee SJ, Amlie-Wolf A, Bellenguez C, Frizatti A, Chouraki V, Martin ER, Sleegers K, Badarinarayan N, Jakobsdottir J, Hamilton-Nelson KL, Moreno-Grau S, Olaso R, Raybould R, Chen Y, Kuzma AB, Hiltunen M, Morgan T, Ahmad S, Vardarajan BN, Epelbaum J, Hoffmann P, Boada M, Beecham GW, Garnier JG, Harold D, Fi…			Genetic meta-analysis of diagnosed Alzheimer's disease identifies new risk loci and implicates Aβ, tau, immunity and lipid processing	Yes	Yes	Yes	Yes	Yes	Yes	AD GWAS	Kunkle BW, Grenier-Boley B, Sims R, Bis JC, Damotte V, Naj AC, Boland A, Vronskaya M, van der Lee SJ, Amlie-Wolf A, Bellenguez C, Frizatti A, Chouraki V, Martin ER, Sleegers K, Badarinarayan N, Jakobsdottir J, Hamilton-Nelson KL, Moreno-Grau S, Olaso R, Raybould R, Chen Y, Kuzma AB, Hiltunen M, Morgan T, Ahmad S, Vardarajan BN, Epelbaum J, Hoffmann P, Boada M, Beecham GW, Garnier JG, Harold D, Fi…	2019	Article	PubMed	2019	Nat Genet								10.1038/s41588-019-0358-2			30820047
Ma Y, Jun GR, Zhang X, Chung J, Naj AC, Chen Y, Bellenguez C, Hamilton-Nelson K, Martin ER, Kunkle BW, Bis JC, Debette S, DeStefano AL, Fornage M, Nicolas G, van Duijn C, Bennett DA, De Jager PL, Mayeux R, Haines JL, Pericak-Vance MA, Seshadri S, Lambert JC, Schellenberg GD, Lunetta KL, Farrer LA; Alzheimer’s Disease Sequencing Project and Alzheimer’s Disease Exome Sequencing–France Project.			Analysis of Whole-Exome Sequencing Data for Alzheimer Disease Stratified by APOE Genotype	Yes	Yes	Yes	Yes	Yes	Yes	APOE	Ma Y, Jun GR, Zhang X, Chung J, Naj AC, Chen Y, Bellenguez C, Hamilton-Nelson K, Martin ER, Kunkle BW, Bis JC, Debette S, DeStefano AL, Fornage M, Nicolas G, van Duijn C, Bennett DA, De Jager PL, Mayeux R, Haines JL, Pericak-Vance MA, Seshadri S, Lambert JC, Schellenberg GD, Lunetta KL, Farrer LA; Alzheimer’s Disease Sequencing Project and Alzheimer’s Disease Exome Sequencing–France Project.	2019	Article	PubMed	2019	JAMA Neurol								10.1001/jamaneurol.2019.1456			31180460
Day GS, Cruchaga C, Wingo T, Schindler SE, Coble D, Morris JC.			Association of Acquired and Heritable Factors With Intergenerational Differences in Age at Symptomatic Onset of Alzheimer Disease Between Offspring and Parents With Dementia	Yes	Yes	Yes	Yes	Yes	Yes	APOE	Day GS, Cruchaga C, Wingo T, Schindler SE, Coble D, Morris JC.	2019	Article	PubMed	2019	JAMA Netw Open								10.1001/jamanetworkopen.2019.13491			31617930
Bown CW, Liu D, Osborn KE, Gupta DK, Mendes LA, Pechman KR, Hohman TJ, Wang TJ, Gifford KA, Jefferson AL.			Apolipoprotein E Genotype Modifies the Association Between Cardiac Output and Cognition in Older Adults	Yes	Yes	Yes	Yes	Yes	Yes	APOE	Bown CW, Liu D, Osborn KE, Gupta DK, Mendes LA, Pechman KR, Hohman TJ, Wang TJ, Gifford KA, Jefferson AL.	2019	Article	PubMed	2019	J Am Heart Assoc								10.1161/JAHA.118.011146			31364446
Vélez J.I.; Lopera F.; Creagh P.K.; Piñeros L.B.; Das D.; Cervantes-Henríquez M.L.; Acosta-López J.E.; Isaza-Ruget M.A.; Espinosa L.G.; Easteal S.; Quintero G.A.; Silva C.T.; Mastronardi C.A.; Arcos-Burgos M.	Vélez, Jorge I. (24336983600); Lopera, Francisco (7004116513); Creagh, Penelope K. (57074071000); Piñeros, Laura B. (57203481467); Das, Debjani (21833286700); Cervantes-Henríquez, Martha L. (56487984700); Acosta-López, Johan E. (56487941300); Isaza-Ruget, Mario A. (20433602100); Espinosa, Lady G. (57208363735); Easteal, Simon (7004347903); Quintero, Gustavo A. (7004404514); Silva, Claudia Tamar (…	24336983600; 7004116513; 57074071000; 57203481467; 21833286700; 56487984700; 56487941300; 20433602100; 57208363735; 7004347903; 7004404514; 12770414200; 6603095096; 7004340228	Targeting Neuroplasticity, Cardiovascular, and Cognitive-Associated Genomic Variants in Familial Alzheimer’s Disease	Yes	Yes	Yes	Yes	Yes	Yes	APOE	Vélez J.I.; Lopera F.; Creagh P.K.; Piñeros L.B.; Das D.; Cervantes-Henríquez M.L.; Acosta-López J.E.; Isaza-Ruget M.A.; Espinosa L.G.; Easteal S.; Quintero G.A.; Silva C.T.; Mastronardi C.A.; Arcos-Burgos M.	2019	Article	Scopus, PubMed	2019	Molecular Neurobiology	56	5		3235	3243	8	7	10.1007/s12035-018-1298-z	https://www.scopus.com/inward/record.uri?eid=2-s2.0-85051856801&doi=10.1007%2fs12035-018-1298-z&partnerID=40&md5=99c609d2de4d3e5a279b85ddcd17dd83	Humana Press Inc.	30112632	English
Karjalainen JP, Mononen N, Hutri-Kähönen N, Lehtimäki M, Juonala M, Ala-Korpela M, Kähönen M, Raitakari O, Lehtimäki T.			The effect of apolipoprotein E polymorphism on serum metabolome - a population-based 10-year follow-up study	Yes	Yes	Yes	Yes	Yes	Yes	APOE , lipids	Karjalainen JP, Mononen N, Hutri-Kähönen N, Lehtimäki M, Juonala M, Ala-Korpela M, Kähönen M, Raitakari O, Lehtimäki T.	2019	Article	PubMed	2019	Sci Rep								10.1038/s41598-018-36450-9			30679475
Garcia-Segura ME, Fischer CE, Schweizer TA, Munoz DG.			APOE ɛ4/ɛ4 Is Associated with Aberrant Motor Behavior Through Both Lewy Body and Cerebral Amyloid Angiopathy Pathology in High Alzheimer's Disease Pathological Load	Yes	Yes	Yes	Yes	Yes	Yes	APOE, amyloid	Garcia-Segura ME, Fischer CE, Schweizer TA, Munoz DG.	2019	Article	PubMed	2019	J Alzheimers Dis								10.3233/JAD-190643			31744003
Juul Rasmussen I, Tybjærg-Hansen A, Rasmussen KL, Nordestgaard BG, Frikke-Schmidt R.			Blood-brain barrier transcytosis genes, risk of dementia and stroke: a prospective cohort study of 74,754 individuals	Yes	Yes	Yes	Yes	Yes	Yes	BBB	Juul Rasmussen I, Tybjærg-Hansen A, Rasmussen KL, Nordestgaard BG, Frikke-Schmidt R.	2019	Article	PubMed	2019	Eur J Epidemiol								10.1007/s10654-019-00498-2			30830563
Efstathiadou A.; Gill D.; McGrane F.; Quinn T.; Dawson J.	Efstathiadou, Anthoula (57210793629); Gill, Dipender (56890453400); McGrane, Frances (56916094600); Quinn, Terence (20434400400); Dawson, Jesse (8899220000)	57210793629; 56890453400; 56916094600; 20434400400; 8899220000	Genetically determined uric acid and the risk of cardiovascular and neurovascular diseases: A mendelian randomization study of outcomes investigated in randomized trials	Yes	Yes	Yes	Yes	Yes	Yes	biomarkers	Efstathiadou A.; Gill D.; McGrane F.; Quinn T.; Dawson J.	2019	Article	Scopus	2019	Journal of the American Heart Association	8	17	e012738				39	10.1161/JAHA.119.012738	https://www.scopus.com/inward/record.uri?eid=2-s2.0-85071432302&doi=10.1161%2fJAHA.119.012738&partnerID=40&md5=7874b2f155b9efb3921391dc24d5cf0a	American Heart Association Inc.	31438759	English
Sung YJ, de Las Fuentes L, Winkler TW, Chasman DI, Bentley AR, Kraja AT, Ntalla I, Warren HR, Guo X, Schwander K, Manning AK, Brown MR, Aschard H, Feitosa MF, Franceschini N, Lu Y, Cheng CY, Sim X, Vojinovic D, Marten J, Musani SK, Kilpeläinen TO, Richard MA, Aslibekyan S, Bartz TM, Dorajoo R, Li C, Liu Y, Rankinen T, Smith AV, Tajuddin SM, Tayo BO, Zhao W, Zhou Y, Matoba N, Sofer T, Alver M, Ami…			A multi-ancestry genome-wide study incorporating gene-smoking interactions identifies multiple new loci for pulse pressure and mean arterial pressure	Yes	Yes	Yes	Yes	Yes	Yes	BP GWAS	Sung YJ, de Las Fuentes L, Winkler TW, Chasman DI, Bentley AR, Kraja AT, Ntalla I, Warren HR, Guo X, Schwander K, Manning AK, Brown MR, Aschard H, Feitosa MF, Franceschini N, Lu Y, Cheng CY, Sim X, Vojinovic D, Marten J, Musani SK, Kilpeläinen TO, Richard MA, Aslibekyan S, Bartz TM, Dorajoo R, Li C, Liu Y, Rankinen T, Smith AV, Tajuddin SM, Tayo BO, Zhao W, Zhou Y, Matoba N, Sofer T, Alver M, Ami…	2019	Article	PubMed	2019	Hum Mol Genet								10.1093/hmg/ddz070			31127295
Sanna GD, Nusdeo G, Piras MR, Forteleoni A, Murru MR, Saba PS, Dore S, Sotgiu G, Parodi G, Ganau A.			Cardiac Abnormalities in Alzheimer Disease: Clinical Relevance Beyond Pathophysiological Rationale and Instrumental Findings?	Yes	Yes	Yes	Yes	Yes	Yes	Cardiac output	Sanna GD, Nusdeo G, Piras MR, Forteleoni A, Murru MR, Saba PS, Dore S, Sotgiu G, Parodi G, Ganau A.	2019	Article	PubMed	2019	JACC Heart Fail								10.1016/j.jchf.2018.10.022			30704603
Legdeur N, van der Lee SJ, de Wilde M, van der Lei J, Muller M, Maier AB, Visser PJ.			The association of vascular disorders with incident dementia in different age groups	Yes	Yes	Yes	Yes	Yes	Yes	CVD risk on dementia	Legdeur N, van der Lee SJ, de Wilde M, van der Lei J, Muller M, Maier AB, Visser PJ.	2019	Article	PubMed	2019	Alzheimers Res Ther								10.1186/s13195-019-0496-x			31097030
Broce I.J.; Tan C.H.; Fan C.C.; Jansen I.; Savage J.E.; Witoelar A.; Wen N.; Hess C.P.; Dillon W.P.; Glastonbury C.M.; Glymour M.; Yokoyama J.S.; Elahi F.M.; Rabinovici G.D.; Miller B.L.; Mormino E.C.; Sperling R.A.; Bennett D.A.; McEvoy L.K.; Brewer J.B.; Feldman H.H.; Hyman B.T.; Pericak-Vance M.; Haines J.L.; Farrer L.A.; Mayeux R.; Schellenberg G.D.; Yaffe K.; Sugrue L.P.; Dale A.M.; Posthuma…	Broce, Iris J. (57197830303); Tan, Chin Hong (57205397979); Fan, Chun Chieh (56714521900); Jansen, Iris (54397154500); Savage, Jeanne E. (56108103800); Witoelar, Aree (23669734100); Wen, Natalie (57200566194); Hess, Christopher P. (35315887900); Dillon, William P. (14059733400); Glastonbury, Christine M. (6701460298); Glymour, Maria (6508325755); Yokoyama, Jennifer S. (26649290800); Elahi, Fanny …	57197830303; 57205397979; 56714521900; 54397154500; 56108103800; 23669734100; 57200566194; 35315887900; 14059733400; 6701460298; 6508325755; 26649290800; 57090390300; 56084814900; 35377631700; 6504043353; 7101961665; 55246366200; 7005401443; 7201421327; 7201854388; 35351120600; 56690667900; 35371857000; 7005139839; 7101793222; 35371216000; 57203071462; 57192379976; 7103400804; 6701827628; 5660007…	Dissecting the genetic relationship between cardiovascular risk factors and Alzheimer’s disease	Yes	Yes	Yes	Yes	Yes	Yes	CVD, AD genetics	Broce I.J.; Tan C.H.; Fan C.C.; Jansen I.; Savage J.E.; Witoelar A.; Wen N.; Hess C.P.; Dillon W.P.; Glastonbury C.M.; Glymour M.; Yokoyama J.S.; Elahi F.M.; Rabinovici G.D.; Miller B.L.; Mormino E.C.; Sperling R.A.; Bennett D.A.; McEvoy L.K.; Brewer J.B.; Feldman H.H.; Hyman B.T.; Pericak-Vance M.; Haines J.L.; Farrer L.A.; Mayeux R.; Schellenberg G.D.; Yaffe K.; Sugrue L.P.; Dale A.M.; Posthuma…	2019	Article	Scopus, PubMed	2019	Acta Neuropathologica	137	2		209	226	17	94	10.1007/s00401-018-1928-6	https://www.scopus.com/inward/record.uri?eid=2-s2.0-85056297318&doi=10.1007%2fs00401-018-1928-6&partnerID=40&md5=d9450a3c6f5295f0d47c5ffd56d22b77	Springer Verlag	30413934	English
Pan Y, Li H, Wang Y, Meng X, Wang Y.			Causal Effect of Lp(a) [Lipoprotein(a)] Level on Ischemic Stroke and Alzheimer Disease: A Mendelian Randomization Study	Yes	Yes	Yes	Yes	Yes	Yes	lipids, CVD, AD	Pan Y, Li H, Wang Y, Meng X, Wang Y.	2019	Article	PubMed	2019	Stroke								10.1161/STROKEAHA.119.026872			31597550
Picard C, Poirier A, Bélanger S, Labonté A, Auld D, Poirier J; PREVENT-AD Research Group.			Proprotein convertase subtilisin/kexin type 9 (PCSK9) in Alzheimer's disease: A genetic and proteomic multi-cohort study	Yes	Yes	Yes	Yes	Yes	Yes	PCSK9	Picard C, Poirier A, Bélanger S, Labonté A, Auld D, Poirier J; PREVENT-AD Research Group.	2019	Article	PubMed	2019	PLoS One								10.1371/journal.pone.0220254			31437157
Lin YF, Smith AV, Aspelund T, Betensky RA, Smoller JW, Gudnason V, Launer LJ, Blacker D.			Genetic overlap between vascular pathologies and Alzheimer's dementia and potential causal mechanisms	Yes	Yes	Yes	Yes	Yes	Yes	vascular	Lin YF, Smith AV, Aspelund T, Betensky RA, Smoller JW, Gudnason V, Launer LJ, Blacker D.	2019	Article	PubMed	2019	Alzheimers Dement								10.1016/j.jalz.2018.08.002			30240575
Begic E, Hadzidedic S, Kulaglic A, Ramic-Brkic B, Begic Z, Causevic M.			SOMAscan-based proteomic measurements of plasma brain natriuretic peptide are decreased in mild cognitive impairment and in Alzheimer's dementia patients	No	Yes	Yes	Yes	Yes	No		Begic E, Hadzidedic S, Kulaglic A, Ramic-Brkic B, Begic Z, Causevic M.	2019	Article	PubMed	2019	PLoS One								10.1371/journal.pone.0212261			30763368
Henry A, Katsoulis M, Masi S, Fatemifar G, Denaxas S, Acosta D, Garfield V, Dale CE.			The relationship between sleep duration, cognition and dementia: a Mendelian randomization study	No	Yes	Yes	Yes	Yes	No		Henry A, Katsoulis M, Masi S, Fatemifar G, Denaxas S, Acosta D, Garfield V, Dale CE.	2019	Article	PubMed	2019	Int J Epidemiol								10.1093/ije/dyz071			31062029
Zhang L, Lim CY, Maiti T, Li Y, Choi J, Bozoki A, Zhu DC; Key Laboratory of Applied Statistics of the Ministry of Education (KLAS); Alzheimer’s Disease Neuroimaging Initiative.			Analysis of conversion of Alzheimer's disease using a multi-state Markov model	No	Yes	Yes	Yes	Yes	No		Zhang L, Lim CY, Maiti T, Li Y, Choi J, Bozoki A, Zhu DC; Key Laboratory of Applied Statistics of the Ministry of Education (KLAS); Alzheimer’s Disease Neuroimaging Initiative.	2019	Article	PubMed	2019	Stat Methods Med Res								10.1177/0962280218786525			30039745
Cacabelos R, Carril JC, Cacabelos N, Kazantsev AG, Vostrov AV, Corzo L, Cacabelos P, Goldgaber D.			Sirtuins in Alzheimer's Disease: SIRT2-Related GenoPhenotypes and Implications for PharmacoEpiGenetics	No	Yes	Yes	Yes	Yes	No		Cacabelos R, Carril JC, Cacabelos N, Kazantsev AG, Vostrov AV, Corzo L, Cacabelos P, Goldgaber D.	2019	Article	PubMed	2019	Int J Mol Sci								10.3390/ijms20051249			30871086
Perona Martinez F, Nagl A, Guluzade S, Schirhagl R.			Nanodiamond for Sample Preparation in Proteomics	No	Yes	Yes	Yes	Yes	No		Perona Martinez F, Nagl A, Guluzade S, Schirhagl R.	2019	Article	PubMed	2019	Anal Chem								10.1021/acs.analchem.9b01459			31290325
Polis B, Gurevich V, Assa M, Samson AO.			Norvaline Restores the BBB Integrity in a Mouse Model of Alzheimer's Disease	No	Yes	Yes	Yes	Yes	No		Polis B, Gurevich V, Assa M, Samson AO.	2019	Article	PubMed	2019	Int J Mol Sci								10.3390/ijms20184616			31540372
Zhu L, Lin M, Ma J, Liu W, Gao L, Wei S, Xue Y, Shang X.			The role of LINC00094/miR-224-5p (miR-497-5p)/Endophilin-1 axis in Memantine mediated protective effects on blood-brain barrier in AD microenvironment	No	Yes	Yes	Yes	Yes	No		Zhu L, Lin M, Ma J, Liu W, Gao L, Wei S, Xue Y, Shang X.	2019	Article	PubMed	2019	J Cell Mol Med								10.1111/jcmm.14214			30801976
Al-Majdoub ZM, Al Feteisi H, Achour B, Warwood S, Neuhoff S, Rostami-Hodjegan A, Barber J.			Proteomic Quantification of Human Blood-Brain Barrier SLC and ABC Transporters in Healthy Individuals and Dementia Patients	No	Yes	Yes	Yes	Yes	No		Al-Majdoub ZM, Al Feteisi H, Achour B, Warwood S, Neuhoff S, Rostami-Hodjegan A, Barber J.	2019	Article	PubMed	2019	Mol Pharm								10.1021/acs.molpharmaceut.8b01189			30735053
Malek V, Sharma N, Gaikwad AB.			Histone Acetylation Regulates Natriuretic Peptides and Neprilysin Gene Expressions in Diabetic Cardiomyopathy and Nephropathy	No	Yes	Yes	Yes	Yes	No		Malek V, Sharma N, Gaikwad AB.	2019	Article	PubMed	2019	Curr Mol Pharmacol								10.2174/1874467212666181122092300			30465518
de Vries PS, Sabater-Lleal M, Huffman JE, Marten J, Song C, Pankratz N, Bartz TM, de Haan HG, Delgado GE, Eicher JD, Martinez-Perez A, Ward-Caviness CK, Brody JA, Chen MH, de Maat MPM, Frånberg M, Gill D, Kleber ME, Rivadeneira F, Soria JM, Tang W, Tofler GH, Uitterlinden AG, van Hylckama Vlieg A, Seshadri S, Boerwinkle E, Davies NM, Giese AK, Ikram MK, Kittner SJ, McKnight B, Psaty BM, Reiner AP…			A genome-wide association study identifies new loci for factor VII and implicates factor VII in ischemic stroke etiology	No	Yes	Yes	Yes	Yes	No		de Vries PS, Sabater-Lleal M, Huffman JE, Marten J, Song C, Pankratz N, Bartz TM, de Haan HG, Delgado GE, Eicher JD, Martinez-Perez A, Ward-Caviness CK, Brody JA, Chen MH, de Maat MPM, Frånberg M, Gill D, Kleber ME, Rivadeneira F, Soria JM, Tang W, Tofler GH, Uitterlinden AG, van Hylckama Vlieg A, Seshadri S, Boerwinkle E, Davies NM, Giese AK, Ikram MK, Kittner SJ, McKnight B, Psaty BM, Reiner AP…	2019	Article	PubMed	2019	Blood								10.1182/blood-2018-05-849240			30642921
Bernard-Gauthier V, Mossine AV, Knight A, Patnaik D, Zhao WN, Cheng C, Krishnan HS, Xuan LL, Chindavong PS, Reis SA, Chen JM, Shao X, Stauff J, Arteaga J, Sherman P, Salem N, Bonsall D, Amaral B, Varlow C, Wells L, Martarello L, Patel S, Liang SH, Kurumbail RG, Haggarty SJ, Scott PJH, Vasdev N.			Structural Basis for Achieving GSK-3β Inhibition with High Potency, Selectivity, and Brain Exposure for Positron Emission Tomography Imaging and Drug Discovery	No	Yes	Yes	Yes	Yes	No		Bernard-Gauthier V, Mossine AV, Knight A, Patnaik D, Zhao WN, Cheng C, Krishnan HS, Xuan LL, Chindavong PS, Reis SA, Chen JM, Shao X, Stauff J, Arteaga J, Sherman P, Salem N, Bonsall D, Amaral B, Varlow C, Wells L, Martarello L, Patel S, Liang SH, Kurumbail RG, Haggarty SJ, Scott PJH, Vasdev N.	2019	Article	PubMed	2019	J Med Chem								10.1021/acs.jmedchem.9b01030			31535859
Carter AR, Gill D, Davies NM, Taylor AE, Tillmann T, Vaucher J, Wootton RE, Munafò MR, Hemani G, Malik R, Seshadri S, Woo D, Burgess S, Davey Smith G, Holmes MV, Tzoulaki I, Howe LD, Dehghan A.			Understanding the consequences of education inequality on cardiovascular disease: mendelian randomisation study	No	Yes	Yes	Yes	Yes	No		Carter AR, Gill D, Davies NM, Taylor AE, Tillmann T, Vaucher J, Wootton RE, Munafò MR, Hemani G, Malik R, Seshadri S, Woo D, Burgess S, Davey Smith G, Holmes MV, Tzoulaki I, Howe LD, Dehghan A.	2019	Article	PubMed	2019	BMJ								10.1136/bmj.l1855			31122926
Zheng H, Cai A, Shu Q, Niu Y, Xu P, Li C, Lin L, Gao H.			Tissue-Specific Metabolomics Analysis Identifies the Liver as a Major Organ of Metabolic Disorders in Amyloid Precursor Protein/Presenilin 1 Mice of Alzheimer's Disease	No	Yes	Yes	Yes	Yes	No		Zheng H, Cai A, Shu Q, Niu Y, Xu P, Li C, Lin L, Gao H.	2019	Article	PubMed	2019	J Proteome Res								10.1021/acs.jproteome.8b00847			30592618
Kurdi A, Roth L, Van der Veken B, Van Dam D, De Deyn PP, De Doncker M, Neels H, De Meyer GRY, Martinet W.			Everolimus depletes plaque macrophages, abolishes intraplaque neovascularization and improves survival in mice with advanced atherosclerosis	No	Yes	Yes	Yes	Yes	No		Kurdi A, Roth L, Van der Veken B, Van Dam D, De Deyn PP, De Doncker M, Neels H, De Meyer GRY, Martinet W.	2019	Article	PubMed	2019	Vascul Pharmacol								10.1016/j.vph.2018.12.004			30590134
Roth L, Van der Donckt C, Emini Veseli B, Van Dam D, De Deyn PP, Martinet W, Herman AG, De Meyer GRY.			Nitric oxide donor molsidomine favors features of atherosclerotic plaque stability and reduces myocardial infarction in mice	No	Yes	Yes	Yes	Yes	No		Roth L, Van der Donckt C, Emini Veseli B, Van Dam D, De Deyn PP, Martinet W, Herman AG, De Meyer GRY.	2019	Article	PubMed	2019	Vascul Pharmacol								10.1016/j.vph.2019.05.001			31085310
Kettunen J, Joensuu A, Hagnäs M, Mikkola I, Wennerström A, Lee JH, Terwilliger JD, Borodulin K, Jousilahti P, Jauhiainen M, Jokelainen JJ, Keinänen-Kiukaanniemi S, Perola M.			Associations of increased physical performance and change in body composition with molecular pathways of heart disease and diabetes risk	No	Yes	Yes	Yes	Yes	No		Kettunen J, Joensuu A, Hagnäs M, Mikkola I, Wennerström A, Lee JH, Terwilliger JD, Borodulin K, Jousilahti P, Jauhiainen M, Jokelainen JJ, Keinänen-Kiukaanniemi S, Perola M.	2019	Article	PubMed	2019	Am J Physiol Endocrinol Metab								10.1152/ajpendo.00260.2018			30422703
Georgakis MK, Malik R, Björkbacka H, Pana TA, Demissie S, Ayers C, Elhadad MA, Fornage M, Beiser AS, Benjamin EJ, Boekholdt SM, Engström G, Herder C, Hoogeveen RC, Koenig W, Melander O, Orho-Melander M, Schiopu A, Söderholm M, Wareham N, Ballantyne CM, Peters A, Seshadri S, Myint PK, Nilsson J, de Lemos JA, Dichgans M.			Circulating Monocyte Chemoattractant Protein-1 and Risk of Stroke: Meta-Analysis of Population-Based Studies Involving 17 180 Individuals	No	Yes	Yes	Yes	Yes	No		Georgakis MK, Malik R, Björkbacka H, Pana TA, Demissie S, Ayers C, Elhadad MA, Fornage M, Beiser AS, Benjamin EJ, Boekholdt SM, Engström G, Herder C, Hoogeveen RC, Koenig W, Melander O, Orho-Melander M, Schiopu A, Söderholm M, Wareham N, Ballantyne CM, Peters A, Seshadri S, Myint PK, Nilsson J, de Lemos JA, Dichgans M.	2019	Article	PubMed	2019	Circ Res								10.1161/CIRCRESAHA.119.315380			31476962
Asanomi Y, Shigemizu D, Miyashita A, Mitsumori R, Mori T, Hara N, Ito K, Niida S, Ikeuchi T, Ozaki K.			A rare functional variant of SHARPIN attenuates the inflammatory response and associates with increased risk of late-onset Alzheimer's disease	No	Yes	Yes	Yes	Yes	No		Asanomi Y, Shigemizu D, Miyashita A, Mitsumori R, Mori T, Hara N, Ito K, Niida S, Ikeuchi T, Ozaki K.	2019	Article	PubMed	2019	Mol Med								10.1186/s10020-019-0090-5			31216982
Zeng P.; Zhou X.	Zeng, Ping (57200841379); Zhou, Xiang (55566272600)	57200841379; 55566272600	Causal association between birth weight and adult diseases: Evidence from a Mendelian randomization analysis	No	Yes	Yes	Yes	Yes	No		Zeng P.; Zhou X.	2019	Article	Scopus	2019	Frontiers in Genetics	10	JUL	618				45	10.3389/fgene.2019.00618	https://www.scopus.com/inward/record.uri?eid=2-s2.0-85069895051&doi=10.3389%2ffgene.2019.00618&partnerID=40&md5=8b05236d5d381f692227a836ab676a34	Frontiers Media S.A.		English
Darst B.F.; Lu Q.; Johnson S.C.; Engelman C.D.	Darst, Burcu F. (54905945600); Lu, Qiongshi (56587234300); Johnson, Sterling C. (57201598532); Engelman, Corinne D. (6602567647)	54905945600; 56587234300; 57201598532; 6602567647	Integrated analysis of genomics, longitudinal metabolomics, and Alzheimer's risk factors among 1,111 cohort participants	No	Yes	Yes	Yes	Yes	No		Darst B.F.; Lu Q.; Johnson S.C.; Engelman C.D.	2019	Article	Scopus	2019	Genetic Epidemiology	43	6		657	674	17	33	10.1002/gepi.22211	https://www.scopus.com/inward/record.uri?eid=2-s2.0-85070395558&doi=10.1002%2fgepi.22211&partnerID=40&md5=6ea2dc8601e6f3622e9badab04f7deac	Wiley-Liss Inc.	31104335	English
Hu Y, Li M, Lu Q, Weng H, Wang J, Zekavat SM, Yu Z, Li B, Gu J, Muchnik S, Shi Y, Kunkle BW, Mukherjee S, Natarajan P, Naj A, Kuzma A, Zhao Y, Crane PK; Alzheimer’s Disease Genetics Consortium,; Lu H, Zhao H.			A statistical framework for cross-tissue transcriptome-wide association analysis	No	Yes	Yes	Yes	Yes	No		Hu Y, Li M, Lu Q, Weng H, Wang J, Zekavat SM, Yu Z, Li B, Gu J, Muchnik S, Shi Y, Kunkle BW, Mukherjee S, Natarajan P, Naj A, Kuzma A, Zhao Y, Crane PK; Alzheimer’s Disease Genetics Consortium,; Lu H, Zhao H.	2019	Article	PubMed	2019	Nat Genet								10.1038/s41588-019-0345-7			30804563
Singh Angom R, Wang Y, Wang E, Pal K, Bhattacharya S, Watzlawik JO, Rosenberry TL, Das P, Mukhopadhyay D.			VEGF receptor-1 modulates amyloid β 1-42 oligomer-induced senescence in brain endothelial cells	No	Yes	Yes	Yes	No			Singh Angom R, Wang Y, Wang E, Pal K, Bhattacharya S, Watzlawik JO, Rosenberry TL, Das P, Mukhopadhyay D.	2019	Article	PubMed	2019	FASEB J								10.1096/fj.201802003R			30576228
Pedrero-Prieto CM, Flores-Cuadrado A, Saiz-Sánchez D, Úbeda-Bañón I, Frontiñán-Rubio J, Alcaín FJ, Mateos-Hernández L, de la Fuente J, Durán-Prado M, Villar M, Martínez-Marcos A, Peinado JR.			Human amyloid-β enriched extracts: evaluation of in vitro and in vivo internalization and molecular characterization	No	Yes	Yes	Yes	No			Pedrero-Prieto CM, Flores-Cuadrado A, Saiz-Sánchez D, Úbeda-Bañón I, Frontiñán-Rubio J, Alcaín FJ, Mateos-Hernández L, de la Fuente J, Durán-Prado M, Villar M, Martínez-Marcos A, Peinado JR.	2019	Article	PubMed	2019	Alzheimers Res Ther								10.1186/s13195-019-0513-0			31253170
Wolters F.J.; Yang Q.; Biggs M.L.; Jakobsdottir J.; Li S.; Evans D.S.; Bis J.C.; Harris T.B.; Vasan R.S.; Zilhao N.R.; Ghanbari M.; Arfan Ikram M.; Launer L.; Psaty B.M.; Tranah G.J.; Kulminski A.M.; Gudnason V.; Seshadri S.	Wolters, Frank J. (6602280438); Yang, Qiong (59275576500); Biggs, Mary L. (35450177800); Jakobsdottir, Johanna (8948013200); Li, Shuo (57194641316); Evans, Daniel S. (37060867300); Bis, Joshua C. (6603292486); Harris, Tamara B. (57220774479); Vasan, Ramachandran S. (35369677100); Zilhao, Nuno R. (56455226500); Ghanbari, Mohsen (23481725300); Arfan Ikram, M. (57189595440); Launer, Lenore (70063923…	6602280438; 59275576500; 35450177800; 8948013200; 57194641316; 37060867300; 6603292486; 57220774479; 35369677100; 56455226500; 23481725300; 57189595440; 7006392362; 35374213400; 6602848494; 8631236700; 7003353432; 57211936432	The impact of APOE genotype on survival: Results of 38,537 participants from six population-based cohorts (E2-CHARGE)	No	Yes	Yes	Yes	No			Wolters F.J.; Yang Q.; Biggs M.L.; Jakobsdottir J.; Li S.; Evans D.S.; Bis J.C.; Harris T.B.; Vasan R.S.; Zilhao N.R.; Ghanbari M.; Arfan Ikram M.; Launer L.; Psaty B.M.; Tranah G.J.; Kulminski A.M.; Gudnason V.; Seshadri S.	2019	Article	Scopus	2019	PLoS ONE	14	7	e0219668				50	10.1371/journal.pone.0219668	https://www.scopus.com/inward/record.uri?eid=2-s2.0-85070747316&doi=10.1371%2fjournal.pone.0219668&partnerID=40&md5=2408b2941146d6b7d5905352ef4ab594	Public Library of Science	31356640	English
Zhao Y.; Li C.; Zhou X.	Zhao, Yun (56498026000); Li, Chunjin (36019309700); Zhou, Xu (36460276800)	56498026000; 36019309700; 36460276800	Transcriptomic analysis of porcine granulosa cells overexpressing retinol binding protein 4	No	Yes	Yes	Yes	No			Zhao Y.; Li C.; Zhou X.	2019	Article	Scopus	2019	Genes	10	8	615				3	10.3390/genes10080615	https://www.scopus.com/inward/record.uri?eid=2-s2.0-85071662880&doi=10.3390%2fgenes10080615&partnerID=40&md5=7dec8f8f044bffe15496581b7ef663b5	MDPI AG	31412686	English
Zhang H, Jin B, Faber JE.			Mouse models of Alzheimer's disease cause rarefaction of pial collaterals and increased severity of ischemic stroke	No	Yes	Yes	Yes	No			Zhang H, Jin B, Faber JE.	2019	Article	PubMed	2019	Angiogenesis								10.1007/s10456-018-9655-0			30519973
Sofer T, Emery L, Jain D, Ellis AM, Laurie CC, Allison MA, Lee J, Kurniansyah N, Kerr KF, González HM, Tarraf W, Criqui MH, Lange LA, Palmas WR, Franceschini N, Wassel CL.			Variants Associated with the Ankle Brachial Index Differ by Hispanic/Latino Ethnic Group: a genome-wide association study in the Hispanic Community Health Study/Study of Latinos	No	Yes	Yes	No				Sofer T, Emery L, Jain D, Ellis AM, Laurie CC, Allison MA, Lee J, Kurniansyah N, Kerr KF, González HM, Tarraf W, Criqui MH, Lange LA, Palmas WR, Franceschini N, Wassel CL.	2019	Article	PubMed	2019	Sci Rep								10.1038/s41598-019-47928-5			31388106
Jiang Y, Yuan H, Huang L, Hou X, Zhou R, Dang X.			Global proteomic profiling of the uniquely human CHRFAM7A gene in transgenic mouse brain	No	Yes	Yes	No				Jiang Y, Yuan H, Huang L, Hou X, Zhou R, Dang X.	2019	Article	PubMed	2019	Gene								10.1016/j.gene.2019.143996			31348980
Timmers PR, Mounier N, Lall K, Fischer K, Ning Z, Feng X, Bretherick AD, Clark DW; eQTLGen Consortium; Shen X, Esko T, Kutalik Z, Wilson JF, Joshi PK.			Genomics of 1 million parent lifespans implicates novel pathways and common diseases and distinguishes survival chances	No	Yes	Yes	No				Timmers PR, Mounier N, Lall K, Fischer K, Ning Z, Feng X, Bretherick AD, Clark DW; eQTLGen Consortium; Shen X, Esko T, Kutalik Z, Wilson JF, Joshi PK.	2019	Article	PubMed	2019	Elife								10.7554/eLife.39856			30642433
Abia ALK, Alisoltani A, Ubomba-Jaswa E, Dippenaar MA.			Microbial life beyond the grave: 16S rRNA gene-based metagenomic analysis of bacteria diversity and their functional profiles in cemetery environments	No	Yes	Yes	No				Abia ALK, Alisoltani A, Ubomba-Jaswa E, Dippenaar MA.	2019	Article	PubMed	2019	Sci Total Environ								10.1016/j.scitotenv.2018.11.302			30481710
Lin M, Zhu L, Wang J, Xue Y, Shang X.			miR-424-5p maybe regulate blood-brain barrier permeability in a model in vitro with Abeta incubated endothelial cells	No	Yes	Yes	No				Lin M, Zhu L, Wang J, Xue Y, Shang X.	2019	Article	PubMed	2019	Biochem Biophys Res Commun								10.1016/j.bbrc.2019.07.075			31375213
Gurinovich A, Andersen SL, Puca A, Atzmon G, Barzilai N, Sebastiani P.			Varying Effects of APOE Alleles on Extreme Longevity in European Ethnicities	No	Yes	Yes	No				Gurinovich A, Andersen SL, Puca A, Atzmon G, Barzilai N, Sebastiani P.	2019	Article	PubMed	2019	J Gerontol A Biol Sci Med Sci								10.1093/gerona/glz179			31724059
Song M, Yang X, Ren X, Maliskova L, Li B, Jones IR, Wang C, Jacob F, Wu K, Traglia M, Tam TW, Jamieson K, Lu SY, Ming GL, Li Y, Yao J, Weiss LA, Dixon JR, Judge LM, Conklin BR, Song H, Gan L, Shen Y.			Mapping cis-regulatory chromatin contacts in neural cells links neuropsychiatric disorder risk variants to target genes	No	Yes	Yes	No				Song M, Yang X, Ren X, Maliskova L, Li B, Jones IR, Wang C, Jacob F, Wu K, Traglia M, Tam TW, Jamieson K, Lu SY, Ming GL, Li Y, Yao J, Weiss LA, Dixon JR, Judge LM, Conklin BR, Song H, Gan L, Shen Y.	2019	Article	PubMed	2019	Nat Genet								10.1038/s41588-019-0472-1			31367015
Kraja AT, Liu C, Fetterman JL, Graff M, Have CT, Gu C, Yanek LR, Feitosa MF, Arking DE, Chasman DI, Young K, Ligthart S, Hill WD, Weiss S, Luan J, Giulianini F, Li-Gao R, Hartwig FP, Lin SJ, Wang L, Richardson TG, Yao J, Fernandez EP, Ghanbari M, Wojczynski MK, Lee WJ, Argos M, Armasu SM, Barve RA, Ryan KA, An P, Baranski TJ, Bielinski SJ, Bowden DW, Broeckel U, Christensen K, Chu AY, Corley J, C…			Associations of Mitochondrial and Nuclear Mitochondrial Variants and Genes with Seven Metabolic Traits	No	Yes	Yes	No				Kraja AT, Liu C, Fetterman JL, Graff M, Have CT, Gu C, Yanek LR, Feitosa MF, Arking DE, Chasman DI, Young K, Ligthart S, Hill WD, Weiss S, Luan J, Giulianini F, Li-Gao R, Hartwig FP, Lin SJ, Wang L, Richardson TG, Yao J, Fernandez EP, Ghanbari M, Wojczynski MK, Lee WJ, Argos M, Armasu SM, Barve RA, Ryan KA, An P, Baranski TJ, Bielinski SJ, Bowden DW, Broeckel U, Christensen K, Chu AY, Corley J, C…	2019	Article	PubMed	2019	Am J Hum Genet								10.1016/j.ajhg.2018.12.001			30595373
Zhang S, Sakuma M, Deora GS, Levy CW, Klausing A, Breda C, Read KD, Edlin CD, Ross BP, Wright Muelas M, Day PJ, O'Hagan S, Kell DB, Schwarcz R, Leys D, Heyes DJ, Giorgini F, Scrutton NS.			A brain-permeable inhibitor of the neurodegenerative disease target kynurenine 3-monooxygenase prevents accumulation of neurotoxic metabolites	No	Yes	Yes	No				Zhang S, Sakuma M, Deora GS, Levy CW, Klausing A, Breda C, Read KD, Edlin CD, Ross BP, Wright Muelas M, Day PJ, O'Hagan S, Kell DB, Schwarcz R, Leys D, Heyes DJ, Giorgini F, Scrutton NS.	2019	Article	PubMed	2019	Commun Biol								10.1038/s42003-019-0520-5			31372510
Clark DW, Okada Y, Moore KHS, Mason D, Pirastu N, Gandin I, Mattsson H, Barnes CLK, Lin K, Zhao JH, Deelen P, Rohde R, Schurmann C, Guo X, Giulianini F, Zhang W, Medina-Gomez C, Karlsson R, Bao Y, Bartz TM, Baumbach C, Biino G, Bixley MJ, Brumat M, Chai JF, Corre T, Cousminer DL, Dekker AM, Eccles DA, van Eijk KR, Fuchsberger C, Gao H, Germain M, Gordon SD, de Haan HG, Harris SE, Hofer E, Huerta-…			Associations of autozygosity with a broad range of human phenotypes	No	Yes	Yes	No				Clark DW, Okada Y, Moore KHS, Mason D, Pirastu N, Gandin I, Mattsson H, Barnes CLK, Lin K, Zhao JH, Deelen P, Rohde R, Schurmann C, Guo X, Giulianini F, Zhang W, Medina-Gomez C, Karlsson R, Bao Y, Bartz TM, Baumbach C, Biino G, Bixley MJ, Brumat M, Chai JF, Corre T, Cousminer DL, Dekker AM, Eccles DA, van Eijk KR, Fuchsberger C, Gao H, Germain M, Gordon SD, de Haan HG, Harris SE, Hofer E, Huerta-…	2019	Article	PubMed	2019	Nat Commun								10.1038/s41467-019-12283-6			31673082
Nagtegaal AP, Broer L, Zilhao NR, Jakobsdottir J, Bishop CE, Brumat M, Christiansen MW, Cocca M, Gao Y, Heard-Costa NL, Evans DS, Pankratz N, Pratt SR, Price TR, Spankovich C, Stimson MR, Valle K, Vuckovic D, Wells H, Eiriksdottir G, Fransen E, Ikram MA, Li CM, Longstreth WT Jr, Steves C, Van Camp G, Correa A, Cruickshanks KJ, Gasparini P, Girotto G, Kaplan RC, Nalls M, Schweinfurth JM, Seshadri …			Genome-wide association meta-analysis identifies five novel loci for age-related hearing impairment	No	Yes	Yes	No				Nagtegaal AP, Broer L, Zilhao NR, Jakobsdottir J, Bishop CE, Brumat M, Christiansen MW, Cocca M, Gao Y, Heard-Costa NL, Evans DS, Pankratz N, Pratt SR, Price TR, Spankovich C, Stimson MR, Valle K, Vuckovic D, Wells H, Eiriksdottir G, Fransen E, Ikram MA, Li CM, Longstreth WT Jr, Steves C, Van Camp G, Correa A, Cruickshanks KJ, Gasparini P, Girotto G, Kaplan RC, Nalls M, Schweinfurth JM, Seshadri …	2019	Article	PubMed	2019	Sci Rep								10.1038/s41598-019-51630-x			31645637
Zhou W, Ma D, Sun AX, Tran HD, Ma DL, Singh BK, Zhou J, Zhang J, Wang D, Zhao Y, Yen PM, Goh E, Tan EK.			PD-linked CHCHD2 mutations impair CHCHD10 and MICOS complex leading to mitochondria dysfunction	No	Yes	Yes	No				Zhou W, Ma D, Sun AX, Tran HD, Ma DL, Singh BK, Zhou J, Zhang J, Wang D, Zhao Y, Yen PM, Goh E, Tan EK.	2019	Article	PubMed	2019	Hum Mol Genet								10.1093/hmg/ddy413			30496485
Kilpeläinen TO, Bentley AR, Noordam R, Sung YJ, Schwander K, Winkler TW, Jakupović H, Chasman DI, Manning A, Ntalla I, Aschard H, Brown MR, de Las Fuentes L, Franceschini N, Guo X, Vojinovic D, Aslibekyan S, Feitosa MF, Kho M, Musani SK, Richard M, Wang H, Wang Z, Bartz TM, Bielak LF, Campbell A, Dorajoo R, Fisher V, Hartwig FP, Horimoto ARVR, Li C, Lohman KK, Marten J, Sim X, Smith AV, Tajuddin …			Multi-ancestry study of blood lipid levels identifies four loci interacting with physical activity	No	Yes	Yes	No				Kilpeläinen TO, Bentley AR, Noordam R, Sung YJ, Schwander K, Winkler TW, Jakupović H, Chasman DI, Manning A, Ntalla I, Aschard H, Brown MR, de Las Fuentes L, Franceschini N, Guo X, Vojinovic D, Aslibekyan S, Feitosa MF, Kho M, Musani SK, Richard M, Wang H, Wang Z, Bartz TM, Bielak LF, Campbell A, Dorajoo R, Fisher V, Hartwig FP, Horimoto ARVR, Li C, Lohman KK, Marten J, Sim X, Smith AV, Tajuddin …	2019	Article	PubMed	2019	Nat Commun								10.1038/s41467-018-08008-w			30670697
Van der Auwera S, Ameling S, Wittfeld K, d'Harcourt Rowold E, Nauck M, Völzke H, Suhre K, Najafi-Shoushtari H, Methew J, Ramachandran V, Bülow R, Völker U, Grabe HJ.			Association of childhood traumatization and neuropsychiatric outcomes with altered plasma micro RNA-levels	No	Yes	Yes	No				Van der Auwera S, Ameling S, Wittfeld K, d'Harcourt Rowold E, Nauck M, Völzke H, Suhre K, Najafi-Shoushtari H, Methew J, Ramachandran V, Bülow R, Völker U, Grabe HJ.	2019	Article	PubMed	2019	Neuropsychopharmacology								10.1038/s41386-019-0460-2			31284290
Bentley AR, Sung YJ, Brown MR, Winkler TW, Kraja AT, Ntalla I, Schwander K, Chasman DI, Lim E, Deng X, Guo X, Liu J, Lu Y, Cheng CY, Sim X, Vojinovic D, Huffman JE, Musani SK, Li C, Feitosa MF, Richard MA, Noordam R, Baker J, Chen G, Aschard H, Bartz TM, Ding J, Dorajoo R, Manning AK, Rankinen T, Smith AV, Tajuddin SM, Zhao W, Graff M, Alver M, Boissel M, Chai JF, Chen X, Divers J, Evangelou E, G…			Multi-ancestry genome-wide gene-smoking interaction study of 387,272 individuals identifies new loci associated with serum lipids	No	Yes	Yes	No				Bentley AR, Sung YJ, Brown MR, Winkler TW, Kraja AT, Ntalla I, Schwander K, Chasman DI, Lim E, Deng X, Guo X, Liu J, Lu Y, Cheng CY, Sim X, Vojinovic D, Huffman JE, Musani SK, Li C, Feitosa MF, Richard MA, Noordam R, Baker J, Chen G, Aschard H, Bartz TM, Ding J, Dorajoo R, Manning AK, Rankinen T, Smith AV, Tajuddin SM, Zhao W, Graff M, Alver M, Boissel M, Chai JF, Chen X, Divers J, Evangelou E, G…	2019	Article	PubMed	2019	Nat Genet								10.1038/s41588-019-0378-y			30926973
de Vries PS, Brown MR, Bentley AR, Sung YJ, Winkler TW, Ntalla I, Schwander K, Kraja AT, Guo X, Franceschini N, Cheng CY, Sim X, Vojinovic D, Huffman JE, Musani SK, Li C, Feitosa MF, Richard MA, Noordam R, Aschard H, Bartz TM, Bielak LF, Deng X, Dorajoo R, Lohman KK, Manning AK, Rankinen T, Smith AV, Tajuddin SM, Evangelou E, Graff M, Alver M, Boissel M, Chai JF, Chen X, Divers J, Gandin I, Gao C…			Multiancestry Genome-Wide Association Study of Lipid Levels Incorporating Gene-Alcohol Interactions	No	Yes	Yes	No				de Vries PS, Brown MR, Bentley AR, Sung YJ, Winkler TW, Ntalla I, Schwander K, Kraja AT, Guo X, Franceschini N, Cheng CY, Sim X, Vojinovic D, Huffman JE, Musani SK, Li C, Feitosa MF, Richard MA, Noordam R, Aschard H, Bartz TM, Bielak LF, Deng X, Dorajoo R, Lohman KK, Manning AK, Rankinen T, Smith AV, Tajuddin SM, Evangelou E, Graff M, Alver M, Boissel M, Chai JF, Chen X, Divers J, Gandin I, Gao C…	2019	Article	PubMed	2019	Am J Epidemiol								10.1093/aje/kwz005			30698716
Schmidt AF, Holmes MV, Preiss D, Swerdlow DI, Denaxas S, Fatemifar G, Faraway R, Finan C, Valentine D, Fairhurst-Hunter Z, Hartwig FP, Horta BL, Hypponen E, Power C, Moldovan M, van Iperen E, Hovingh K, Demuth I, Norman K, Steinhagen-Thiessen E, Demuth J, Bertram L, Lill CM, Coassin S, Willeit J, Kiechl S, Willeit K, Mason D, Wright J, Morris R, Wanamethee G, Whincup P, Ben-Shlomo Y, McLachlan S,…			Phenome-wide association analysis of LDL-cholesterol lowering genetic variants in PCSK9	No	Yes	Yes	No				Schmidt AF, Holmes MV, Preiss D, Swerdlow DI, Denaxas S, Fatemifar G, Faraway R, Finan C, Valentine D, Fairhurst-Hunter Z, Hartwig FP, Horta BL, Hypponen E, Power C, Moldovan M, van Iperen E, Hovingh K, Demuth I, Norman K, Steinhagen-Thiessen E, Demuth J, Bertram L, Lill CM, Coassin S, Willeit J, Kiechl S, Willeit K, Mason D, Wright J, Morris R, Wanamethee G, Whincup P, Ben-Shlomo Y, McLachlan S,…	2019	Article	PubMed	2019	BMC Cardiovasc Disord								10.1186/s12872-019-1187-z			31664920
Karasik D, Zillikens MC, Hsu YH, Aghdassi A, Akesson K, Amin N, Barroso I, Bennett DA, Bertram L, Bochud M, Borecki IB, Broer L, Buchman AS, Byberg L, Campbell H, Campos-Obando N, Cauley JA, Cawthon PM, Chambers JC, Chen Z, Cho NH, Choi HJ, Chou WC, Cummings SR, de Groot LCPGM, De Jager PL, Demuth I, Diatchenko L, Econs MJ, Eiriksdottir G, Enneman AW, Eriksson J, Eriksson JG, Estrada K, Evans DS,…			Disentangling the genetics of lean mass	No	Yes	Yes	No				Karasik D, Zillikens MC, Hsu YH, Aghdassi A, Akesson K, Amin N, Barroso I, Bennett DA, Bertram L, Bochud M, Borecki IB, Broer L, Buchman AS, Byberg L, Campbell H, Campos-Obando N, Cauley JA, Cawthon PM, Chambers JC, Chen Z, Cho NH, Choi HJ, Chou WC, Cummings SR, de Groot LCPGM, De Jager PL, Demuth I, Diatchenko L, Econs MJ, Eiriksdottir G, Enneman AW, Eriksson J, Eriksson JG, Estrada K, Evans DS,…	2019	Article	PubMed	2019	Am J Clin Nutr								10.1093/ajcn/nqy272			30721968
Hooshmand B, Rusanen M, Ngandu T, Leiviskä J, Sindi S, von Arnim CAF, Falkai P, Soininen H, Tuomilehto J, Kivipelto M.			Serum Insulin and Cognitive Performance in Older Adults: A Longitudinal Study	No	Yes	Yes	No				Hooshmand B, Rusanen M, Ngandu T, Leiviskä J, Sindi S, von Arnim CAF, Falkai P, Soininen H, Tuomilehto J, Kivipelto M.	2019	Article	PubMed	2019	Am J Med								10.1016/j.amjmed.2018.11.013			30502316
Xu J, Gaddis NC, Bartz TM, Hou R, Manichaikul AW, Pankratz N, Smith AV, Sun F, Terzikhan N, Markunas CA, Patchen BK, Schu M, Beydoun MA, Brusselle GG, Eiriksdottir G, Zhou X, Wood AC, Graff M, Harris TB, Ikram MA, Jacobs DR Jr, Launer LJ, Lemaitre RN, O'Connor GT, Oelsner EC, Psaty BM, Vasan RS, Rohde RR, Rich SS, Rotter JI, Seshadri S, Smith LJ, Tiemeier H, Tsai MY, Uitterlinden AG, Voruganti VS…			Omega-3 Fatty Acids and Genome-Wide Interaction Analyses Reveal DPP10-Pulmonary Function Association	No	Yes	Yes	No				Xu J, Gaddis NC, Bartz TM, Hou R, Manichaikul AW, Pankratz N, Smith AV, Sun F, Terzikhan N, Markunas CA, Patchen BK, Schu M, Beydoun MA, Brusselle GG, Eiriksdottir G, Zhou X, Wood AC, Graff M, Harris TB, Ikram MA, Jacobs DR Jr, Launer LJ, Lemaitre RN, O'Connor GT, Oelsner EC, Psaty BM, Vasan RS, Rohde RR, Rich SS, Rotter JI, Seshadri S, Smith LJ, Tiemeier H, Tsai MY, Uitterlinden AG, Voruganti VS…	2019	Article	PubMed	2019	Am J Respir Crit Care Med								10.1164/rccm.201802-0304OC			30199657
Mishra A, Chauhan G, Violleau MH, Vojinovic D, Jian X, Bis JC, Li S, Saba Y, Grenier-Boley B, Yang Q, Bartz TM, Hofer E, Soumaré A, Peng F, Duperron MG, Foglio M, Mosley TH, Schmidt R, Psaty BM, Launer LJ, Boerwinkle E, Zhu Y, Mazoyer B, Lathrop M, Bellenguez C, Van Duijn CM, Ikram MA, Schmidt H, Longstreth WT, Fornage M, Seshadri S, Joutel A, Tzourio C, Debette S.			Association of variants in HTRA1 and NOTCH3 with MRI-defined extremes of cerebral small vessel disease in older subjects	No	Yes	Yes	No				Mishra A, Chauhan G, Violleau MH, Vojinovic D, Jian X, Bis JC, Li S, Saba Y, Grenier-Boley B, Yang Q, Bartz TM, Hofer E, Soumaré A, Peng F, Duperron MG, Foglio M, Mosley TH, Schmidt R, Psaty BM, Launer LJ, Boerwinkle E, Zhu Y, Mazoyer B, Lathrop M, Bellenguez C, Van Duijn CM, Ikram MA, Schmidt H, Longstreth WT, Fornage M, Seshadri S, Joutel A, Tzourio C, Debette S.	2019	Article	PubMed	2019	Brain								10.1093/brain/awz024			30859180
Sugimoto T, Ono R, Kimura A, Saji N, Niida S, Toba K, Sakurai T.			Cross-Sectional Association Between Cognitive Frailty and White Matter Hyperintensity Among Memory Clinic Patients	No	Yes	Yes	No				Sugimoto T, Ono R, Kimura A, Saji N, Niida S, Toba K, Sakurai T.	2019	Article	PubMed	2019	J Alzheimers Dis								10.3233/JAD-190622			31594230
Deelen J, Evans DS, Arking DE, Tesi N, Nygaard M, Liu X, Wojczynski MK, Biggs ML, van der Spek A, Atzmon G, Ware EB, Sarnowski C, Smith AV, Seppälä I, Cordell HJ, Dose J, Amin N, Arnold AM, Ayers KL, Barzilai N, Becker EJ, Beekman M, Blanché H, Christensen K, Christiansen L, Collerton JC, Cubaynes S, Cummings SR, Davies K, Debrabant B, Deleuze JF, Duncan R, Faul JD, Franceschi C, Galan P, Gudnaso…			A meta-analysis of genome-wide association studies identifies multiple longevity genes	No	Yes	Yes	No				Deelen J, Evans DS, Arking DE, Tesi N, Nygaard M, Liu X, Wojczynski MK, Biggs ML, van der Spek A, Atzmon G, Ware EB, Sarnowski C, Smith AV, Seppälä I, Cordell HJ, Dose J, Amin N, Arnold AM, Ayers KL, Barzilai N, Becker EJ, Beekman M, Blanché H, Christensen K, Christiansen L, Collerton JC, Cubaynes S, Cummings SR, Davies K, Debrabant B, Deleuze JF, Duncan R, Faul JD, Franceschi C, Galan P, Gudnaso…	2019	Article	PubMed	2019	Nat Commun								10.1038/s41467-019-11558-2			31413261
Satizabal CL, Adams HHH, Hibar DP, White CC, Knol MJ, Stein JL, Scholz M, Sargurupremraj M, Jahanshad N, Roshchupkin GV, Smith AV, Bis JC, Jian X, Luciano M, Hofer E, Teumer A, van der Lee SJ, Yang J, Yanek LR, Lee TV, Li S, Hu Y, Koh JY, Eicher JD, Desrivières S, Arias-Vasquez A, Chauhan G, Athanasiu L, Rentería ME, Kim S, Hoehn D, Armstrong NJ, Chen Q, Holmes AJ, den Braber A, Kloszewska I, And…			Genetic architecture of subcortical brain structures in 38,851 individuals	No	Yes	Yes	No				Satizabal CL, Adams HHH, Hibar DP, White CC, Knol MJ, Stein JL, Scholz M, Sargurupremraj M, Jahanshad N, Roshchupkin GV, Smith AV, Bis JC, Jian X, Luciano M, Hofer E, Teumer A, van der Lee SJ, Yang J, Yanek LR, Lee TV, Li S, Hu Y, Koh JY, Eicher JD, Desrivières S, Arias-Vasquez A, Chauhan G, Athanasiu L, Rentería ME, Kim S, Hoehn D, Armstrong NJ, Chen Q, Holmes AJ, den Braber A, Kloszewska I, And…	2019	Article	PubMed	2019	Nat Genet								10.1038/s41588-019-0511-y			31636452
Hapca S, Burton JK, Cvoro V, Reynish E, Donnan PT.			Are antidementia drugs associated with reduced mortality after a hospital emergency admission in the population with dementia aged 65 years and older?	No	Yes	Yes	No				Hapca S, Burton JK, Cvoro V, Reynish E, Donnan PT.	2019	Article	PubMed	2019	Alzheimers Dement (N Y)								10.1016/j.trci.2019.07.011			31517030
Chauhan G, Adams HHH, Satizabal CL, Bis JC, Teumer A, Sargurupremraj M, Hofer E, Trompet S, Hilal S, Smith AV, Jian X, Malik R, Traylor M, Pulit SL, Amouyel P, Mazoyer B, Zhu YC, Kaffashian S, Schilling S, Beecham GW, Montine TJ, Schellenberg GD, Kjartansson O, Guðnason V, Knopman DS, Griswold ME, Windham BG, Gottesman RF, Mosley TH, Schmidt R, Saba Y, Schmidt H, Takeuchi F, Yamaguchi S, Nabika T…			Genetic and lifestyle risk factors for MRI-defined brain infarcts in a population-based setting	No	Yes	Yes	No				Chauhan G, Adams HHH, Satizabal CL, Bis JC, Teumer A, Sargurupremraj M, Hofer E, Trompet S, Hilal S, Smith AV, Jian X, Malik R, Traylor M, Pulit SL, Amouyel P, Mazoyer B, Zhu YC, Kaffashian S, Schilling S, Beecham GW, Montine TJ, Schellenberg GD, Kjartansson O, Guðnason V, Knopman DS, Griswold ME, Windham BG, Gottesman RF, Mosley TH, Schmidt R, Saba Y, Schmidt H, Takeuchi F, Yamaguchi S, Nabika T…	2019	Article	PubMed	2019	Neurology								10.1212/WNL.0000000000006851			30651383
Zhang H, Chalothorn D, Faber JE.			Collateral Vessels Have Unique Endothelial and Smooth Muscle Cell Phenotypes	No	Yes	Yes	No				Zhang H, Chalothorn D, Faber JE.	2019	Article	PubMed	2019	Int J Mol Sci								10.3390/ijms20153608			31344780
Rees JMB, Wood AM, Dudbridge F, Burgess S.			Robust methods in Mendelian randomization via penalization of heterogeneous causal estimates	No	Yes	Yes	No				Rees JMB, Wood AM, Dudbridge F, Burgess S.	2019	Article	PubMed	2019	PLoS One								10.1371/journal.pone.0222362			31545794
Dufresne J, Bowden P, Thavarajah T, Florentinus-Mefailoski A, Chen ZZ, Tucholska M, Norzin T, Ho MT, Phan M, Mohamed N, Ravandi A, Stanton E, Slutsky AS, Dos Santos CC, Romaschin A, Marshall JC, Addison C, Malone S, Heyland D, Scheltens P, Killestein J, Teunissen C, Diamandis EP, Siu KWM, Marshall JG.			The plasma peptides of breast versus ovarian cancer	No	Yes	Yes	No				Dufresne J, Bowden P, Thavarajah T, Florentinus-Mefailoski A, Chen ZZ, Tucholska M, Norzin T, Ho MT, Phan M, Mohamed N, Ravandi A, Stanton E, Slutsky AS, Dos Santos CC, Romaschin A, Marshall JC, Addison C, Malone S, Heyland D, Scheltens P, Killestein J, Teunissen C, Diamandis EP, Siu KWM, Marshall JG.	2019	Article	PubMed	2019	Clin Proteomics								10.1186/s12014-019-9262-0			31889940
Offer A, Arnold M, Clarke R, Bennett D, Bowman L, Bulbulia R, Haynes R, Li J, Hopewell JC, Landray M, Armitage J, Collins R, Parish S; Heart Protection Study (HPS), Study of the Effectiveness of Additional Reductions in Cholesterol and Homocysteine (SEARCH), and Treatment of HDL (High-Density Lipoprotein) to Reduce the Incidence of Vascular Events (HPS2-THRIVE) Collaborative Grou.			Assessment of Vascular Event Prevention and Cognitive Function Among Older Adults With Preexisting Vascular Disease or Diabetes: A Secondary Analysis of 3 Randomized Clinical Trials	No	Yes	Yes	No				Offer A, Arnold M, Clarke R, Bennett D, Bowman L, Bulbulia R, Haynes R, Li J, Hopewell JC, Landray M, Armitage J, Collins R, Parish S; Heart Protection Study (HPS), Study of the Effectiveness of Additional Reductions in Cholesterol and Homocysteine (SEARCH), and Treatment of HDL (High-Density Lipoprotein) to Reduce the Incidence of Vascular Events (HPS2-THRIVE) Collaborative Grou.	2019	Article	PubMed	2019	JAMA Netw Open								10.1001/jamanetworkopen.2019.0223			30821829
Schreiber JA, Schepmann D, Frehland B, Thum S, Datunashvili M, Budde T, Hollmann M, Strutz-Seebohm N, Wünsch B, Seebohm G.			A common mechanism allows selective targeting of GluN2B subunit-containing N-methyl-D-aspartate receptors	No	Yes	Yes	No				Schreiber JA, Schepmann D, Frehland B, Thum S, Datunashvili M, Budde T, Hollmann M, Strutz-Seebohm N, Wünsch B, Seebohm G.	2019	Article	PubMed	2019	Commun Biol								10.1038/s42003-019-0645-6			31754650
Tadano G.; Komano K.; Yoshida S.; Suzuki S.; Nakahara K.; Fuchino K.; Fujimoto K.; Matsuoka E.; Yamamoto T.; Asada N.; Ito H.; Sakaguchi G.; Kanegawa N.; Kido Y.; Ando S.; Fukushima T.; Teisman A.; Urmaliya V.; Dhuyvetter D.; Borghys H.; Van Den Bergh A.; Austin N.; Gijsen H.J.M.; Yamano Y.; Iso Y.; Kusakabe K.-I.	Tadano, Genta (8687472800); Komano, Kazuo (57201997472); Yoshida, Shuhei (57202017359); Suzuki, Shinji (57191365818); Nakahara, Kenji (57202190370); Fuchino, Kouki (57202006881); Fujimoto, Kazuki (57208880777); Matsuoka, Eriko (57208878867); Yamamoto, Takahiko (55634217100); Asada, Naoya (57202187986); Ito, Hisanori (56287169600); Sakaguchi, Gaku (7005092263); Kanegawa, Naoki (8343718800); Kido, …	8687472800; 57201997472; 57202017359; 57191365818; 57202190370; 57202006881; 57208880777; 57208878867; 55634217100; 57202187986; 56287169600; 7005092263; 8343718800; 8133465400; 56677952500; 8976216900; 56509645700; 21735388300; 56353187100; 23048926600; 56198057400; 7003521357; 56113995300; 7101822843; 58378805600; 55313518000	Discovery of an Extremely Potent Thiazine-Based β-Secretase Inhibitor with Reduced Cardiovascular and Liver Toxicity at a Low Projected Human Dose	No	Yes	Yes	No				Tadano G.; Komano K.; Yoshida S.; Suzuki S.; Nakahara K.; Fuchino K.; Fujimoto K.; Matsuoka E.; Yamamoto T.; Asada N.; Ito H.; Sakaguchi G.; Kanegawa N.; Kido Y.; Ando S.; Fukushima T.; Teisman A.; Urmaliya V.; Dhuyvetter D.; Borghys H.; Van Den Bergh A.; Austin N.; Gijsen H.J.M.; Yamano Y.; Iso Y.; Kusakabe K.-I.	2019	Article	Scopus	2019	Journal of Medicinal Chemistry				9331	9337	6	8	10.1021/acs.jmedchem.9b01140	https://www.scopus.com/inward/record.uri?eid=2-s2.0-85073070051&doi=10.1021%2facs.jmedchem.9b01140&partnerID=40&md5=86b4151c6d8c89314302f51e63901621	American Chemical Society	31549838	English
Willeman MN, Chawla MK, Zempare MA, Biwer LA, Hoang LT, Uprety AR, Fitzhugh MC, De Both M, Coleman PD, Trouard TP, Alexander GE, Mitchell KD, Barnes CA, Hale TM, Huentelman M.			Gradual hypertension induction in middle-aged Cyp1a1-Ren2 transgenic rats produces significant impairments in spatial learning	No	Yes	No					Willeman MN, Chawla MK, Zempare MA, Biwer LA, Hoang LT, Uprety AR, Fitzhugh MC, De Both M, Coleman PD, Trouard TP, Alexander GE, Mitchell KD, Barnes CA, Hale TM, Huentelman M.	2019	Article	PubMed	2019	Physiol Rep								10.14814/phy2.14010			30916484
Jannat S, Balupuri A, Ali MY, Hong SS, Choi CW, Choi YH, Ku JM, Kim WJ, Leem JY, Kim JE, Shrestha AC, Ham HN, Lee KH, Kim DM, Kang NS, Park GH.			Inhibition of β-site amyloid precursor protein cleaving enzyme 1 and cholinesterases by pterosins via a specific structure-activity relationship with a strong BBB permeability	No	Yes	No					Jannat S, Balupuri A, Ali MY, Hong SS, Choi CW, Choi YH, Ku JM, Kim WJ, Leem JY, Kim JE, Shrestha AC, Ham HN, Lee KH, Kim DM, Kang NS, Park GH.	2019	Article	PubMed	2019	Exp Mol Med								10.1038/s12276-019-0205-7			30755593
Naj AC, Lin H, Vardarajan BN, White S, Lancour D, Ma Y, Schmidt M, Sun F, Butkiewicz M, Bush WS, Kunkle BW, Malamon J, Amin N, Choi SH, Hamilton-Nelson KL, van der Lee SJ, Gupta N, Koboldt DC, Saad M, Wang B, Nato AQ Jr, Sohi HK, Kuzma A; Alzheimer's Disease Sequencing Project (ADSP); Wang LS, Cupples LA, van Duijn C, Seshadri S, Schellenberg GD, Boerwinkle E, Bis JC, Dupuis J, Salerno WJ, Wijsma…			Quality control and integration of genotypes from two calling pipelines for whole genome sequence data in the Alzheimer's disease sequencing project	No	No						Naj AC, Lin H, Vardarajan BN, White S, Lancour D, Ma Y, Schmidt M, Sun F, Butkiewicz M, Bush WS, Kunkle BW, Malamon J, Amin N, Choi SH, Hamilton-Nelson KL, van der Lee SJ, Gupta N, Koboldt DC, Saad M, Wang B, Nato AQ Jr, Sohi HK, Kuzma A; Alzheimer's Disease Sequencing Project (ADSP); Wang LS, Cupples LA, van Duijn C, Seshadri S, Schellenberg GD, Boerwinkle E, Bis JC, Dupuis J, Salerno WJ, Wijsma…	2019	Article	PubMed	2019	Genomics								10.1016/j.ygeno.2018.05.004			29857119
Zagkos L, Auley MM, Roberts J, Kavallaris NI.			Mathematical models of DNA methylation dynamics: Implications for health and ageing	No	No						Zagkos L, Auley MM, Roberts J, Kavallaris NI.	2019	Article	PubMed	2019	J Theor Biol								10.1016/j.jtbi.2018.11.006			30447224
Wuttke M, Li Y, Li M, Sieber KB, Feitosa MF, Gorski M, Tin A, Wang L, Chu AY, Hoppmann A, Kirsten H, Giri A, Chai JF, Sveinbjornsson G, Tayo BO, Nutile T, Fuchsberger C, Marten J, Cocca M, Ghasemi S, Xu Y, Horn K, Noce D, van der Most PJ, Sedaghat S, Yu Z, Akiyama M, Afaq S, Ahluwalia TS, Almgren P, Amin N, Ärnlöv J, Bakker SJL, Bansal N, Baptista D, Bergmann S, Biggs ML, Biino G, Boehnke M, Boer…			A catalog of genetic loci associated with kidney function from analyses of a million individuals	No	No						Wuttke M, Li Y, Li M, Sieber KB, Feitosa MF, Gorski M, Tin A, Wang L, Chu AY, Hoppmann A, Kirsten H, Giri A, Chai JF, Sveinbjornsson G, Tayo BO, Nutile T, Fuchsberger C, Marten J, Cocca M, Ghasemi S, Xu Y, Horn K, Noce D, van der Most PJ, Sedaghat S, Yu Z, Akiyama M, Afaq S, Ahluwalia TS, Almgren P, Amin N, Ärnlöv J, Bakker SJL, Bansal N, Baptista D, Bergmann S, Biggs ML, Biino G, Boehnke M, Boer…	2019	Article	PubMed	2019	Nat Genet								10.1038/s41588-019-0407-x			31152163
Hachinski V, Einhäupl K, Ganten D, Alladi S, Brayne C, Stephan BCM, Sweeney MD, Zlokovic B, Iturria-Medina Y, Iadecola C, Nishimura N, Schaffer CB, Whitehead SN, Black SE, Østergaard L, Wardlaw J, Greenberg S, Friberg L, Norrving B, Rowe B, Joanette Y, Hacke W, Kuller L, Dichgans M, Endres M, Khachaturian ZS.			Special topic section: linkages among cerebrovascular, cardiovascular, and cognitive disorders: Preventing dementia by preventing stroke: The Berlin Manifesto	No	No						Hachinski V, Einhäupl K, Ganten D, Alladi S, Brayne C, Stephan BCM, Sweeney MD, Zlokovic B, Iturria-Medina Y, Iadecola C, Nishimura N, Schaffer CB, Whitehead SN, Black SE, Østergaard L, Wardlaw J, Greenberg S, Friberg L, Norrving B, Rowe B, Joanette Y, Hacke W, Kuller L, Dichgans M, Endres M, Khachaturian ZS.	2019	Article	PubMed	2019	Int J Stroke								10.1177/1747493019871915			31543058
Kobayashi N, Shinagawa S, Niimura H, Kida H, Nagata T, Tagai K, Shimada K, Oka N, Shikimoto R, Noda Y, Nakajima S, Mimura M, Shigeta M, Kondo K.			Increased blood COASY DNA methylation levels a potential biomarker for early pathology of Alzheimer's disease	Yes	Yes	Yes	Yes	Yes	Yes	AD genetics	Kobayashi N, Shinagawa S, Niimura H, Kida H, Nagata T, Tagai K, Shimada K, Oka N, Shikimoto R, Noda Y, Nakajima S, Mimura M, Shigeta M, Kondo K.	2020	Article	PubMed	2020	Sci Rep								10.1038/s41598-020-69248-9			32699290
Bis JC, Jian X, Kunkle BW, Chen Y, Hamilton-Nelson KL, Bush WS, Salerno WJ, Lancour D, Ma Y, Renton AE, Marcora E, Farrell JJ, Zhao Y, Qu L, Ahmad S, Amin N, Amouyel P, Beecham GW, Below JE, Campion D, Cantwell L, Charbonnier C, Chung J, Crane PK, Cruchaga C, Cupples LA, Dartigues JF, Debette S, Deleuze JF, Fulton L, Gabriel SB, Genin E, Gibbs RA, Goate A, Grenier-Boley B, Gupta N, Haines JL, Hav…			Whole exome sequencing study identifies novel rare and common Alzheimer's-Associated variants involved in immune response and transcriptional regulation	Yes	Yes	Yes	Yes	Yes	Yes	AD genetics	Bis JC, Jian X, Kunkle BW, Chen Y, Hamilton-Nelson KL, Bush WS, Salerno WJ, Lancour D, Ma Y, Renton AE, Marcora E, Farrell JJ, Zhao Y, Qu L, Ahmad S, Amin N, Amouyel P, Beecham GW, Below JE, Campion D, Cantwell L, Charbonnier C, Chung J, Crane PK, Cruchaga C, Cupples LA, Dartigues JF, Debette S, Deleuze JF, Fulton L, Gabriel SB, Genin E, Gibbs RA, Goate A, Grenier-Boley B, Gupta N, Haines JL, Hav…	2020	Article	PubMed	2020	Mol Psychiatry								10.1038/s41380-018-0112-7			30108311
Tijms BM, Gobom J, Reus L, Jansen I, Hong S, Dobricic V, Kilpert F, Ten Kate M, Barkhof F, Tsolaki M, Verhey FRJ, Popp J, Martinez-Lage P, Vandenberghe R, Lleó A, Molinuevo JL, Engelborghs S, Bertram L, Lovestone S, Streffer J, Vos S, Bos I; Alzheimer’s Disease Neuroimaging Initiative (ADNI); Blennow K, Scheltens P, Teunissen CE, Zetterberg H, Visser PJ.			Pathophysiological subtypes of Alzheimer's disease based on cerebrospinal fluid proteomics	Yes	Yes	Yes	Yes	Yes	Yes	AD proteomics	Tijms BM, Gobom J, Reus L, Jansen I, Hong S, Dobricic V, Kilpert F, Ten Kate M, Barkhof F, Tsolaki M, Verhey FRJ, Popp J, Martinez-Lage P, Vandenberghe R, Lleó A, Molinuevo JL, Engelborghs S, Bertram L, Lovestone S, Streffer J, Vos S, Bos I; Alzheimer’s Disease Neuroimaging Initiative (ADNI); Blennow K, Scheltens P, Teunissen CE, Zetterberg H, Visser PJ.	2020	Article	PubMed	2020	Brain								10.1093/brain/awaa325			33439986
Melgarejo JD, Aguirre-Acevedo DC, Gaona C, Chavez CA, Calmón GE, Silva ER, de Erausquin GA, Gil M, Mena LJ, Terwilliger JD, Arboleda H, Scarmeas N, Lee JH, Maestre GE.			Nighttime Blood Pressure Interacts with APOE Genotype to Increase the Risk of Incident Dementia of the Alzheimer's Type in Hispanics	Yes	Yes	Yes	Yes	Yes	Yes	APOE	Melgarejo JD, Aguirre-Acevedo DC, Gaona C, Chavez CA, Calmón GE, Silva ER, de Erausquin GA, Gil M, Mena LJ, Terwilliger JD, Arboleda H, Scarmeas N, Lee JH, Maestre GE.	2020	Article	PubMed	2020	J Alzheimers Dis								10.3233/JAD-200430			32675415
Mur J, McCartney DL, Walker RM, Campbell A, Bermingham ML, Morris SW, Porteous DJ, McIntosh AM, Deary IJ, Evans KL, Marioni RE.			DNA methylation in APOE: The relationship with Alzheimer's and with cardiovascular health	Yes	Yes	Yes	Yes	Yes	Yes	APOE	Mur J, McCartney DL, Walker RM, Campbell A, Bermingham ML, Morris SW, Porteous DJ, McIntosh AM, Deary IJ, Evans KL, Marioni RE.	2020	Article	PubMed	2020	Alzheimers Dement (N Y)								10.1002/trc2.12026			32346601
Ferguson AC, Tank R, Lyall LM, Ward J, Celis-Morales C, Strawbridge R, Ho F, Whelan CD, Gill J, Welsh P, Anderson JJ, Mark PB, Mackay DF, Smith DJ, Pell JP, Cavanagh J, Sattar N, Lyall DM.			Alzheimer's Disease Susceptibility Gene Apolipoprotein E (APOE) and Blood Biomarkers in UK Biobank (N = 395,769)	Yes	Yes	Yes	Yes	Yes	Yes	APOE	Ferguson AC, Tank R, Lyall LM, Ward J, Celis-Morales C, Strawbridge R, Ho F, Whelan CD, Gill J, Welsh P, Anderson JJ, Mark PB, Mackay DF, Smith DJ, Pell JP, Cavanagh J, Sattar N, Lyall DM.	2020	Article	PubMed	2020	J Alzheimers Dis								10.3233/JAD-200338			32651323
Montagne A, Nation DA, Sagare AP, Barisano G, Sweeney MD, Chakhoyan A, Pachicano M, Joe E, Nelson AR, D'Orazio LM, Buennagel DP, Harrington MG, Benzinger TLS, Fagan AM, Ringman JM, Schneider LS, Morris JC, Reiman EM, Caselli RJ, Chui HC, Tcw J, Chen Y, Pa J, Conti PS, Law M, Toga AW, Zlokovic BV.			APOE4 leads to blood-brain barrier dysfunction predicting cognitive decline	Yes	Yes	Yes	Yes	Yes	Yes	APOE brain	Montagne A, Nation DA, Sagare AP, Barisano G, Sweeney MD, Chakhoyan A, Pachicano M, Joe E, Nelson AR, D'Orazio LM, Buennagel DP, Harrington MG, Benzinger TLS, Fagan AM, Ringman JM, Schneider LS, Morris JC, Reiman EM, Caselli RJ, Chui HC, Tcw J, Chen Y, Pa J, Conti PS, Law M, Toga AW, Zlokovic BV.	2020	Article	PubMed	2020	Nature								10.1038/s41586-020-2247-3			32376954
Li S, Weinstein G, Zare H, Teumer A, Völker U, Friedrich N, Knol MJ, Satizabal CL, Petyuk VA, Adams HHH, Launer LJ, Bennett DA, De Jager PL, Grabe HJ, Ikram MA, Gudnason V, Yang Q, Seshadri S.			The genetics of circulating BDNF: towards understanding the role of BDNF in brain structure and function in middle and old ages	Yes	Yes	Yes	Yes	Yes	Yes	BDNF	Li S, Weinstein G, Zare H, Teumer A, Völker U, Friedrich N, Knol MJ, Satizabal CL, Petyuk VA, Adams HHH, Launer LJ, Bennett DA, De Jager PL, Grabe HJ, Ikram MA, Gudnason V, Yang Q, Seshadri S.	2020	Article	PubMed	2020	Brain Commun								10.1093/braincomms/fcaa176			33345186
Ahmad S, Milan MDC, Hansson O, Demirkan A, Agustin R, Sáez ME, Giagtzoglou N, Cabrera-Socorro A, Bakker MHM, Ramirez A, Hankemeier T, Stomrud E, Mattsson-Carlgren N, Scheltens P, van der Flier WM, Ikram MA, Malarstig A, Teunissen CE, Amin N, van Duijn CM.			CDH6 and HAGH protein levels in plasma associate with Alzheimer's disease in APOE ε4 carriers	Yes	Yes	Yes	Yes	Yes	Yes	biomarker	Ahmad S, Milan MDC, Hansson O, Demirkan A, Agustin R, Sáez ME, Giagtzoglou N, Cabrera-Socorro A, Bakker MHM, Ramirez A, Hankemeier T, Stomrud E, Mattsson-Carlgren N, Scheltens P, van der Flier WM, Ikram MA, Malarstig A, Teunissen CE, Amin N, van Duijn CM.	2020	Article	PubMed	2020	Sci Rep								10.1038/s41598-020-65038-5			32427856
Surendran P, Feofanova EV, Lahrouchi N, Ntalla I, Karthikeyan S, Cook J, Chen L, Mifsud B, Yao C, Kraja AT, Cartwright JH, Hellwege JN, Giri A, Tragante V, Thorleifsson G, Liu DJ, Prins BP, Stewart ID, Cabrera CP, Eales JM, Akbarov A, Auer PL, Bielak LF, Bis JC, Braithwaite VS, Brody JA, Daw EW, Warren HR, Drenos F, Nielsen SF, Faul JD, Fauman EB, Fava C, Ferreira T, Foley CN, Franceschini N, Gao…			Discovery of rare variants associated with blood pressure regulation through meta-analysis of 1.3 million individuals	Yes	Yes	Yes	Yes	Yes	Yes	BP GWAS	Surendran P, Feofanova EV, Lahrouchi N, Ntalla I, Karthikeyan S, Cook J, Chen L, Mifsud B, Yao C, Kraja AT, Cartwright JH, Hellwege JN, Giri A, Tragante V, Thorleifsson G, Liu DJ, Prins BP, Stewart ID, Cabrera CP, Eales JM, Akbarov A, Auer PL, Bielak LF, Bis JC, Braithwaite VS, Brody JA, Daw EW, Warren HR, Drenos F, Nielsen SF, Faul JD, Fauman EB, Fava C, Ferreira T, Foley CN, Franceschini N, Gao…	2020	Article	PubMed	2020	Nat Genet								10.1038/s41588-020-00713-x			33230300
Kresge HA, Liu D, Gupta DK, Moore EE, Osborn KE, Acosta LMY, Bell SP, Pechman KR, Gifford KA, Mendes LA, Wang TJ, Blennow K, Zetterberg H, Hohman TJ, Jefferson AL.			Lower Left Ventricular Ejection Fraction Relates to Cerebrospinal Fluid Biomarker Evidence of Neurodegeneration in Older Adults	Yes	Yes	Yes	Yes	Yes	Yes	Cardiac output	Kresge HA, Liu D, Gupta DK, Moore EE, Osborn KE, Acosta LMY, Bell SP, Pechman KR, Gifford KA, Mendes LA, Wang TJ, Blennow K, Zetterberg H, Hohman TJ, Jefferson AL.	2020	Article	PubMed	2020	J Alzheimers Dis								10.3233/JAD-190813			32144980
Johansen MC, Mosley TH, Knopman DS, Wong DF, Ndumele C, Shah AM, Solomon SD, Gottesman RF.			Associations Between Atrial Cardiopathy and Cerebral Amyloid: The ARIC-PET Study	Yes	Yes	Yes	Yes	Yes	Yes	Cardiac output	Johansen MC, Mosley TH, Knopman DS, Wong DF, Ndumele C, Shah AM, Solomon SD, Gottesman RF.	2020	Article	PubMed	2020	J Am Heart Assoc								10.1161/JAHA.120.018399			33289449
Bown CW, Do R, Khan OA, Liu D, Cambronero FE, Moore EE, Osborn KE, Gupta DK, Pechman KR, Mendes LA, Hohman TJ, Gifford KA, Jefferson AL.			Lower Cardiac Output Relates to Longitudinal Cognitive Decline in Aging Adults	Yes	Yes	Yes	Yes	Yes	Yes	Cardiac output	Bown CW, Do R, Khan OA, Liu D, Cambronero FE, Moore EE, Osborn KE, Gupta DK, Pechman KR, Mendes LA, Hohman TJ, Gifford KA, Jefferson AL.	2020	Article	PubMed	2020	Front Psychol								10.3389/fpsyg.2020.569355			33240156
Heuschkel MA, Skenteris NT, Hutcheson JD, van der Valk DD, Bremer J, Goody P, Hjortnaes J, Jansen F, Bouten CVC, van den Bogaerdt A, Matic L, Marx N, Goettsch C.			Integrative Multi-Omics Analysis in Calcific Aortic Valve Disease Reveals a Link to the Formation of Amyloid-Like Deposits	Yes	Yes	Yes	Yes	Yes	Yes	CVD, amyloid	Heuschkel MA, Skenteris NT, Hutcheson JD, van der Valk DD, Bremer J, Goody P, Hjortnaes J, Jansen F, Bouten CVC, van den Bogaerdt A, Matic L, Marx N, Goettsch C.	2020	Article	PubMed	2020	Cells								10.3390/cells9102164			32987857
Clark L.R.; Zuelsdorff M.; Norton D.; Johnson S.C.; Wyman M.F.; Hancock L.M.; Carlsson C.M.; Asthana S.; Flowers-Benton S.; Gleason C.E.; Johnson H.M.	Clark, Lindsay R. (57197355541); Zuelsdorff, Megan (16178485800); Norton, Derek (57190303290); Johnson, Sterling C. (57201598532); Wyman, Mary F. (57197622330); Hancock, Laura M. (35299641500); Carlsson, Cynthia M. (7103143605); Asthana, Sanjay (7006820761); Flowers-Benton, Susan (57190592738); Gleason, Carey E. (8290762800); Johnson, Heather M. (16064087900)	57197355541; 16178485800; 57190303290; 57201598532; 57197622330; 35299641500; 7103143605; 7006820761; 57190592738; 8290762800; 16064087900	Association of Cardiovascular Risk Factors with Cerebral Perfusion in Whites and African Americans	Yes	Yes	Yes	Yes	Yes	Yes	CVDs	Clark L.R.; Zuelsdorff M.; Norton D.; Johnson S.C.; Wyman M.F.; Hancock L.M.; Carlsson C.M.; Asthana S.; Flowers-Benton S.; Gleason C.E.; Johnson H.M.	2020	Article	Scopus	2020	Journal of Alzheimer's Disease	75	2		649	660	11	11	10.3233/JAD-190360	https://www.scopus.com/inward/record.uri?eid=2-s2.0-85085263993&doi=10.3233%2fJAD-190360&partnerID=40&md5=7eebb4bd67e7f326e8e4be87f7d0422a	IOS Press	32310160	English
Peloso GM, Beiser AS, Satizabal CL, Xanthakis V, Vasan RS, Pase MP, Destefano AL, Seshadri S.			Cardiovascular health, genetic risk, and risk of dementia in the Framingham Heart Study	Yes	Yes	Yes	Yes	Yes	Yes	genetic, dementia, CVD	Peloso GM, Beiser AS, Satizabal CL, Xanthakis V, Vasan RS, Pase MP, Destefano AL, Seshadri S.	2020	Article	PubMed	2020	Neurology								10.1212/WNL.0000000000010306			32690788
Williams DM, Finan C, Schmidt AF, Burgess S, Hingorani AD.			Lipid lowering and Alzheimer disease risk: A mendelian randomization study	Yes	Yes	Yes	Yes	Yes	Yes	lipids, AD	Williams DM, Finan C, Schmidt AF, Burgess S, Hingorani AD.	2020	Article	PubMed	2020	Ann Neurol								10.1002/ana.25642			31714636
Li Q.S.; Tian C.; Hinds D.; Seabrook G.R.	Li, Qingqin S. (57211856676); Tian, Chao (57213540034); Hinds, David (57195241284); Seabrook, Guy R. (7007163558)	57211856676; 57213540034; 57195241284; 7007163558	The association of clinical phenotypes to known AD/FTD genetic risk loci and their interrelationship	Yes	Yes	Yes	Yes	Yes	Yes	phewas	Li Q.S.; Tian C.; Hinds D.; Seabrook G.R.	2020	Article	Scopus	2020	PLoS ONE	15	2024-11-11	e0241552				7	10.1371/journal.pone.0241552	https://www.scopus.com/inward/record.uri?eid=2-s2.0-85095730312&doi=10.1371%2fjournal.pone.0241552&partnerID=40&md5=febe5206aa1fdeb83a43854f45d8d8b8	Public Library of Science	33152005	English
Lumsden A.L.; Mulugeta A.; Zhou A.; Hyppönen E.	Lumsden, Amanda L. (8720730300); Mulugeta, Anwar (57210965776); Zhou, Ang (57194346497); Hyppönen, Elina (55884875400)	8720730300; 57210965776; 57194346497; 55884875400	Apolipoprotein E (APOE) genotype-associated disease risks: a phenome-wide, registry-based, case-control study utilising the UK Biobank	Yes	Yes	Yes	Yes	Yes	Yes	phewas	Lumsden A.L.; Mulugeta A.; Zhou A.; Hyppönen E.	2020	Article	Scopus, PubMed	2020	EBioMedicine	59		102954				129	10.1016/j.ebiom.2020.102954	https://www.scopus.com/inward/record.uri?eid=2-s2.0-85089428117&doi=10.1016%2fj.ebiom.2020.102954&partnerID=40&md5=ada57d9889d891d56022aac7790419b3	Elsevier B.V.	32818802	English
Bersini S, Arrojo E Drigo R, Huang L, Shokhirev MN, Hetzer MW.			Transcriptional and Functional Changes of the Human Microvasculature during Physiological Aging and Alzheimer Disease	Yes	Yes	Yes	Yes	Yes	Yes	vascular	Bersini S, Arrojo E Drigo R, Huang L, Shokhirev MN, Hetzer MW.	2020	Article	PubMed	2020	Adv Biosyst								10.1002/adbi.202000044			32402127
Kumar VV, Huang H, Zhao L, Verble DD, Nutaitis A, Tharwani SD, Brown AL, Zetterberg H, Hu W, Shin R, Kehoe PG, Quyyumi A, Nocera J, Kippels A, Wharton W.			Baseline Results: The Association Between Cardiovascular Risk and Preclinical Alzheimer's Disease Pathology (ASCEND) Study	Yes	Yes	Yes	Yes	Yes	Yes	vascular, tau	Kumar VV, Huang H, Zhao L, Verble DD, Nutaitis A, Tharwani SD, Brown AL, Zetterberg H, Hu W, Shin R, Kehoe PG, Quyyumi A, Nocera J, Kippels A, Wharton W.	2020	Article	PubMed	2020	J Alzheimers Dis								10.3233/JAD-191103			32280088
Khademvatan S, Khademvatani K, Tappeh KH, Asadi N, Khezri P, Abasi E.			Association of Toxoplasma gondii infection with cardiovascular diseases: a cross-sectional study among patients with heart failure diseases in Urmia, North-West of Iran	No	Yes	Yes	Yes	Yes	No		Khademvatan S, Khademvatani K, Tappeh KH, Asadi N, Khezri P, Abasi E.	2020	Article	PubMed	2020	Ann Parasitol								10.17420/ap6602.254			32592458
Zhuang Z, Yang R, Wang W, Qi L, Huang T.			Associations between gut microbiota and Alzheimer's disease, major depressive disorder, and schizophrenia	No	Yes	Yes	Yes	Yes	No		Zhuang Z, Yang R, Wang W, Qi L, Huang T.	2020	Article	PubMed	2020	J Neuroinflammation								10.1186/s12974-020-01961-8			33008395
Adams CD.			Circulating Glutamine and Alzheimer's Disease: A Mendelian Randomization Study	No	Yes	Yes	Yes	Yes	No		Adams CD.	2020	Article	PubMed	2020	Clin Interv Aging								10.2147/CIA.S239350			32103921
Kramarz B, Huntley RP, Rodríguez-López M, Roncaglia P, Saverimuttu SCC, Parkinson H, Bandopadhyay R, Martin MJ, Orchard S, Hooper NM, Brough D, Lovering RC.			Gene Ontology Curation of Neuroinflammation Biology Improves the Interpretation of Alzheimer's Disease Gene Expression Data	No	Yes	Yes	Yes	Yes	No		Kramarz B, Huntley RP, Rodríguez-López M, Roncaglia P, Saverimuttu SCC, Parkinson H, Bandopadhyay R, Martin MJ, Orchard S, Hooper NM, Brough D, Lovering RC.	2020	Article	PubMed	2020	J Alzheimers Dis								10.3233/JAD-200207			32417785
Souza LAC, Trebak F, Kumar V, Satou R, Kehoe PG, Yang W, Wharton W, Feng Earley Y.			Elevated cerebrospinal fluid sodium in hypertensive human subjects with a family history of Alzheimer's disease	No	Yes	Yes	Yes	Yes	No		Souza LAC, Trebak F, Kumar V, Satou R, Kehoe PG, Yang W, Wharton W, Feng Earley Y.	2020	Article	PubMed	2020	Physiol Genomics								10.1152/physiolgenomics.00093.2019			31961762
Tirozzi A, Izzi B, Noro F, Marotta A, Gianfagna F, Hoylaerts MF, Cerletti C, Donati MB, de Gaetano G, Iacoviello L, Gialluisi A.			Assessing Genetic Overlap Between Platelet Parameters and Neurodegenerative Disorders	No	Yes	Yes	Yes	Yes	No		Tirozzi A, Izzi B, Noro F, Marotta A, Gianfagna F, Hoylaerts MF, Cerletti C, Donati MB, de Gaetano G, Iacoviello L, Gialluisi A.	2020	Article	PubMed	2020	Front Immunol								10.3389/fimmu.2020.02127			33117333
Shen Y, Hua L, Yeh CK, Shen L, Ying M, Zhang Z, Liu G, Li S, Chen S, Chen X, Yang X.			Ultrasound with microbubbles improves memory, ameliorates pathology and modulates hippocampal proteomic changes in a triple transgenic mouse model of Alzheimer's disease	No	Yes	Yes	Yes	Yes	No		Shen Y, Hua L, Yeh CK, Shen L, Ying M, Zhang Z, Liu G, Li S, Chen S, Chen X, Yang X.	2020	Article	PubMed	2020	Theranostics								10.7150/thno.44152			33052247
Heller L, Thinard R, Chevalier M, Arpag S, Jing Y, Greferath R, Heller R, Nicolau C.			Secretion of proteins and antibody fragments from transiently transfected endothelial progenitor cells	No	Yes	Yes	Yes	Yes	No		Heller L, Thinard R, Chevalier M, Arpag S, Jing Y, Greferath R, Heller R, Nicolau C.	2020	Article	PubMed	2020	J Cell Mol Med								10.1111/jcmm.15511			32610368
Baumeister SE, Karch A, Bahls M, Teumer A, Leitzmann MF, Baurecht H.			Physical activity and risk of Alzheimer disease: A 2-sample mendelian randomization study	No	Yes	Yes	Yes	Yes	No		Baumeister SE, Karch A, Bahls M, Teumer A, Leitzmann MF, Baurecht H.	2020	Article	PubMed	2020	Neurology								10.1212/WNL.0000000000010013			32680943
Nayor M, Short MI, Rasheed H, Lin H, Jonasson C, Yang Q, Hveem K, Felix JF, Morrison AC, Wild PS, Morley MP, Cappola TP, Benson MD; CHARGE-Heart Failure Working Group; CHARGE-EchoGen Consortium; Ngo D, Sinha S, Keyes MJ, Shen D, Wang TJ, Larson MG, Brumpton BM, Gerszten RE, Omland T, Vasan RS.			Aptamer-Based Proteomic Platform Identifies Novel Protein Predictors of Incident Heart Failure and Echocardiographic Traits	No	Yes	Yes	Yes	Yes	No		Nayor M, Short MI, Rasheed H, Lin H, Jonasson C, Yang Q, Hveem K, Felix JF, Morrison AC, Wild PS, Morley MP, Cappola TP, Benson MD; CHARGE-Heart Failure Working Group; CHARGE-EchoGen Consortium; Ngo D, Sinha S, Keyes MJ, Shen D, Wang TJ, Larson MG, Brumpton BM, Gerszten RE, Omland T, Vasan RS.	2020	Article	PubMed	2020	Circ Heart Fail								10.1161/CIRCHEARTFAILURE.119.006749			32408813
Harshfield EL, Pennells L, Schwartz JE, Willeit P, Kaptoge S, Bell S, Shaffer JA, Bolton T, Spackman S, Wassertheil-Smoller S, Kee F, Amouyel P, Shea SJ, Kuller LH, Kauhanen J, van Zutphen EM, Blazer DG, Krumholz H, Nietert PJ, Kromhout D, Laughlin G, Berkman L, Wallace RB, Simons LA, Dennison EM, Barr ELM, Meyer HE, Wood AM, Danesh J, Di Angelantonio E, Davidson KW; Emerging Risk Factors Collabo…			Association Between Depressive Symptoms and Incident Cardiovascular Diseases	No	Yes	Yes	Yes	Yes	No		Harshfield EL, Pennells L, Schwartz JE, Willeit P, Kaptoge S, Bell S, Shaffer JA, Bolton T, Spackman S, Wassertheil-Smoller S, Kee F, Amouyel P, Shea SJ, Kuller LH, Kauhanen J, van Zutphen EM, Blazer DG, Krumholz H, Nietert PJ, Kromhout D, Laughlin G, Berkman L, Wallace RB, Simons LA, Dennison EM, Barr ELM, Meyer HE, Wood AM, Danesh J, Di Angelantonio E, Davidson KW; Emerging Risk Factors Collabo…	2020	Article	PubMed	2020	JAMA								10.1001/jama.2020.23068			33320224
Möckelind S, Axelsson J, Pilebro B, Lindqvist P, Suhr OB, Sundström T.			Quantification of cardiac amyloid with [(18)F]Flutemetamol in patients with V30M hereditary transthyretin amyloidosis	No	Yes	Yes	Yes	Yes	No		Möckelind S, Axelsson J, Pilebro B, Lindqvist P, Suhr OB, Sundström T.	2020	Article	PubMed	2020	Amyloid								10.1080/13506129.2020.1760237			32400202
Chai JF, Raichur S, Khor IW, Torta F, Chew WS, Herr DR, Ching J, Kovalik JP, Khoo CM, Wenk MR, Tai ES, Sim X.			Associations with metabolites in Chinese suggest new metabolic roles in Alzheimer's and Parkinson's diseases	No	Yes	Yes	Yes	Yes	No		Chai JF, Raichur S, Khor IW, Torta F, Chew WS, Herr DR, Ching J, Kovalik JP, Khoo CM, Wenk MR, Tai ES, Sim X.	2020	Article	PubMed	2020	Hum Mol Genet								10.1093/hmg/ddz246			31628463
Shuo W.; Li H.; Muneko N.; Yoshikazu N.; Kato N.; Kasamaki Y.; Ueda T.; Kanda T.	Shuo, Wang (58450973400); Li, Haicong (24076343800); Muneko, Nishijo (57220100627); Yoshikazu, Nishino (57222945436); Kato, Nobuo (58323677000); Kasamaki, Yuji (59100369400); Ueda, Tadashi (35426551800); Kanda, Tsugiyasu (26642903500)	58450973400; 24076343800; 57220100627; 57222945436; 58323677000; 59100369400; 35426551800; 26642903500	Combination effects of a fatty diet and exercise on the depressive state and cardioprotection in apolipoprotein E knockout mice with a change in RCAN1 expression	No	Yes	Yes	Yes	Yes	No		Shuo W.; Li H.; Muneko N.; Yoshikazu N.; Kato N.; Kasamaki Y.; Ueda T.; Kanda T.	2020	Article	Scopus	2020	Journal of International Medical Research	48	11					3	10.1177/0300060520964016	https://www.scopus.com/inward/record.uri?eid=2-s2.0-85096901810&doi=10.1177%2f0300060520964016&partnerID=40&md5=c9e4107f6de4f7d935033a94b719b300	SAGE Publications Ltd	33251902	English
Scheller Madrid A.; Rasmussen K.L.; Rode L.; Frikke-Schmidt R.; Nordestgaard B.G.; Bojesen S.E.	Scheller Madrid, Alexander (57194737971); Rasmussen, Katrine L. (56485154400); Rode, Line (7004434602); Frikke-Schmidt, Ruth (6602958787); Nordestgaard, Børge G. (7007170557); Bojesen, Stig E. (6506527936)	57194737971; 56485154400; 7004434602; 6602958787; 7007170557; 6506527936	Observational and genetic studies of short telomeres and Alzheimer’s disease in 67,000 and 152,000 individuals: a Mendelian randomization study	No	Yes	Yes	Yes	Yes	No		Scheller Madrid A.; Rasmussen K.L.; Rode L.; Frikke-Schmidt R.; Nordestgaard B.G.; Bojesen S.E.	2020	Article	Scopus	2020	European Journal of Epidemiology	35	2		147	156	9	36	10.1007/s10654-019-00563-w	https://www.scopus.com/inward/record.uri?eid=2-s2.0-85073986104&doi=10.1007%2fs10654-019-00563-w&partnerID=40&md5=6bf9742ce9c9e4539ddd2cc65c89d5a4	Springer	31564046	English
Jia J, Wei C, Chen W, Jia L, Zhou A, Wang F, Tang Y, Xu L.			Safety and Efficacy of Donepezil 10 mg/day in Patients with Mild to Moderate Alzheimer's Disease	No	Yes	Yes	Yes	Yes	No		Jia J, Wei C, Chen W, Jia L, Zhou A, Wang F, Tang Y, Xu L.	2020	Article	PubMed	2020	J Alzheimers Dis								10.3233/JAD-190940			31985467
Liu Q, Zhu L, Liu X, Zheng J, Liu Y, Ruan X, Cao S, Cai H, Li Z, Xue Y.			TRA2A-induced upregulation of LINC00662 regulates blood-brain barrier permeability by affecting ELK4 mRNA stability in Alzheimer's microenvironment	No	Yes	Yes	Yes	No			Liu Q, Zhu L, Liu X, Zheng J, Liu Y, Ruan X, Cao S, Cai H, Li Z, Xue Y.	2020	Article	PubMed	2020	RNA Biol								10.1080/15476286.2020.1756055			32372707
Watson AN, Berthiaume AA, Faino AV, McDowell KP, Bhat NR, Hartmann DA, Shih AY.			Mild pericyte deficiency is associated with aberrant brain microvascular flow in aged PDGFRβ(+/-) mice	No	Yes	Yes	Yes	No			Watson AN, Berthiaume AA, Faino AV, McDowell KP, Bhat NR, Hartmann DA, Shih AY.	2020	Article	PubMed	2020	J Cereb Blood Flow Metab								10.1177/0271678X19900543			31987006
Wang S, Wang L, Qin X, Turdi S, Sun D, Culver B, Reiter RJ, Wang X, Zhou H, Ren J.			ALDH2 contributes to melatonin-induced protection against APP/PS1 mutation-prompted cardiac anomalies through cGAS-STING-TBK1-mediated regulation of mitophagy	No	Yes	Yes	Yes	No			Wang S, Wang L, Qin X, Turdi S, Sun D, Culver B, Reiter RJ, Wang X, Zhou H, Ren J.	2020	Article	PubMed	2020	Signal Transduct Target Ther								10.1038/s41392-020-0171-5			32703954
Chosy E.J.; Edland S.D.; Gross N.; Meyer M.J.; Liu C.Y.; Launer L.J.; White L.R.	Chosy, E. Julia (57204163150); Edland, Steven D. (7004551957); Gross, Noele (57213420709); Meyer, Marnie J. (57213419511); Liu, Catherine Y. (57214760912); Launer, Lenore J. (7006392362); White, Lon R. (7402226282)	57204163150; 7004551957; 57213420709; 57213419511; 57214760912; 7006392362; 7402226282	The CAIDE Dementia Risk Score and the Honolulu-Asia Aging Study	No	Yes	Yes	No				Chosy E.J.; Edland S.D.; Gross N.; Meyer M.J.; Liu C.Y.; Launer L.J.; White L.R.	2020	Article	Scopus	2020	Dementia and Geriatric Cognitive Disorders	48	2024-03-04		164	171	7	12	10.1159/000504801	https://www.scopus.com/inward/record.uri?eid=2-s2.0-85078399224&doi=10.1159%2f000504801&partnerID=40&md5=8a7e4b9ebbe6a9e040cfe21d3f1d3df2	S. Karger AG	31968337	English
Sargurupremraj M, Suzuki H, Jian X, Sarnowski C, Evans TE, Bis JC, Eiriksdottir G, Sakaue S, Terzikhan N, Habes M, Zhao W, Armstrong NJ, Hofer E, Yanek LR, Hagenaars SP, Kumar RB, van den Akker EB, McWhirter RE, Trompet S, Mishra A, Saba Y, Satizabal CL, Beaudet G, Petit L, Tsuchida A, Zago L, Schilling S, Sigurdsson S, Gottesman RF, Lewis CE, Aggarwal NT, Lopez OL, Smith JA, Valdés Hernández MC,…			Cerebral small vessel disease genomics and its implications across the lifespan	No	Yes	Yes	No				Sargurupremraj M, Suzuki H, Jian X, Sarnowski C, Evans TE, Bis JC, Eiriksdottir G, Sakaue S, Terzikhan N, Habes M, Zhao W, Armstrong NJ, Hofer E, Yanek LR, Hagenaars SP, Kumar RB, van den Akker EB, McWhirter RE, Trompet S, Mishra A, Saba Y, Satizabal CL, Beaudet G, Petit L, Tsuchida A, Zago L, Schilling S, Sigurdsson S, Gottesman RF, Lewis CE, Aggarwal NT, Lopez OL, Smith JA, Valdés Hernández MC,…	2020	Article	PubMed	2020	Nat Commun								10.1038/s41467-020-19111-2			33293549
Dembny P, Newman AG, Singh M, Hinz M, Szczepek M, Krüger C, Adalbert R, Dzaye O, Trimbuch T, Wallach T, Kleinau G, Derkow K, Richard BC, Schipke C, Scheidereit C, Stachelscheid H, Golenbock D, Peters O, Coleman M, Heppner FL, Scheerer P, Tarabykin V, Ruprecht K, Izsvák Z, Mayer J, Lehnardt S.			Human endogenous retrovirus HERV-K(HML-2) RNA causes neurodegeneration through Toll-like receptors	No	Yes	Yes	No				Dembny P, Newman AG, Singh M, Hinz M, Szczepek M, Krüger C, Adalbert R, Dzaye O, Trimbuch T, Wallach T, Kleinau G, Derkow K, Richard BC, Schipke C, Scheidereit C, Stachelscheid H, Golenbock D, Peters O, Coleman M, Heppner FL, Scheerer P, Tarabykin V, Ruprecht K, Izsvák Z, Mayer J, Lehnardt S.	2020	Article	PubMed	2020	JCI Insight								10.1172/jci.insight.131093			32271161
Santos-Lozano A, Valenzuela PL, Llavero F, Lista S, Carrera-Bastos P, Hampel H, Pareja-Galeano H, Gálvez BG, López JA, Vázquez J, Emanuele E, Zugaza JL, Lucia A.			Successful aging: insights from proteome analyses of healthy centenarians	No	Yes	Yes	No				Santos-Lozano A, Valenzuela PL, Llavero F, Lista S, Carrera-Bastos P, Hampel H, Pareja-Galeano H, Gálvez BG, López JA, Vázquez J, Emanuele E, Zugaza JL, Lucia A.	2020	Article	PubMed	2020	Aging (Albany NY)								10.18632/aging.102826			32100723
Tukacs V, Mittli D, Györffy BA, Hunyady-Gulyás É, Hlatky D, Tóth V, Ravasz L, Medzihradszky FK, Nyitrai G, Czurkó A, Juhász G, Kardos J, Kékesi KA.			Chronic stepwise cerebral hypoperfusion differentially induces synaptic proteome changes in the frontal cortex, occipital cortex, and hippocampus in rats	No	Yes	Yes	No				Tukacs V, Mittli D, Györffy BA, Hunyady-Gulyás É, Hlatky D, Tóth V, Ravasz L, Medzihradszky FK, Nyitrai G, Czurkó A, Juhász G, Kardos J, Kékesi KA.	2020	Article	PubMed	2020	Sci Rep								10.1038/s41598-020-72868-w			32994510
Hofer E, Roshchupkin GV, Adams HHH, Knol MJ, Lin H, Li S, Zare H, Ahmad S, Armstrong NJ, Satizabal CL, Bernard M, Bis JC, Gillespie NA, Luciano M, Mishra A, Scholz M, Teumer A, Xia R, Jian X, Mosley TH, Saba Y, Pirpamer L, Seiler S, Becker JT, Carmichael O, Rotter JI, Psaty BM, Lopez OL, Amin N, van der Lee SJ, Yang Q, Himali JJ, Maillard P, Beiser AS, DeCarli C, Karama S, Lewis L, Harris M, Bast…			Genetic correlations and genome-wide associations of cortical structure in general population samples of 22,824 adults	No	Yes	Yes	No				Hofer E, Roshchupkin GV, Adams HHH, Knol MJ, Lin H, Li S, Zare H, Ahmad S, Armstrong NJ, Satizabal CL, Bernard M, Bis JC, Gillespie NA, Luciano M, Mishra A, Scholz M, Teumer A, Xia R, Jian X, Mosley TH, Saba Y, Pirpamer L, Seiler S, Becker JT, Carmichael O, Rotter JI, Psaty BM, Lopez OL, Amin N, van der Lee SJ, Yang Q, Himali JJ, Maillard P, Beiser AS, DeCarli C, Karama S, Lewis L, Harris M, Bast…	2020	Article	PubMed	2020	Nat Commun								10.1038/s41467-020-18367-y			32963231
Zhao L, Li Z, Vong JSL, Chen X, Lai HM, Yan LYC, Huang J, Sy SKH, Tian X, Huang Y, Chan HYE, So HC, Ng WL, Tang Y, Lin WJ, Mok VCT, Ko H.			Pharmacologically reversible zonation-dependent endothelial cell transcriptomic changes with neurodegenerative disease associations in the aged brain	No	Yes	Yes	No				Zhao L, Li Z, Vong JSL, Chen X, Lai HM, Yan LYC, Huang J, Sy SKH, Tian X, Huang Y, Chan HYE, So HC, Ng WL, Tang Y, Lin WJ, Mok VCT, Ko H.	2020	Article	PubMed	2020	Nat Commun								10.1038/s41467-020-18249-3			32887883
Garbuzova-Davis S, Willing AE, Ehrhart J, Wang L, Sanberg PR, Borlongan CV.			Cell-Free Extracellular Vesicles Derived from Human Bone Marrow Endothelial Progenitor Cells as Potential Therapeutics for Microvascular Endothelium Restoration in ALS	No	Yes	Yes	No				Garbuzova-Davis S, Willing AE, Ehrhart J, Wang L, Sanberg PR, Borlongan CV.	2020	Article	PubMed	2020	Neuromolecular Med								10.1007/s12017-020-08607-1			32820422
Sibbett RA, Altschul DM, Marioni RE, Deary IJ, Starr JM, Russ TC.			DNA methylation-based measures of accelerated biological ageing and the risk of dementia in the oldest-old: a study of the Lothian Birth Cohort 1921	No	Yes	Yes	No				Sibbett RA, Altschul DM, Marioni RE, Deary IJ, Starr JM, Russ TC.	2020	Article	PubMed	2020	BMC Psychiatry								10.1186/s12888-020-2469-9			32111184
Feitosa MF, Lunetta KL, Wang L, Wojczynski MK, Kammerer CM, Perls T, Schupf N, Christensen K, Murabito JM, Province MA.			Gene discovery for high-density lipoprotein cholesterol level change over time in prospective family studies	No	Yes	Yes	No				Feitosa MF, Lunetta KL, Wang L, Wojczynski MK, Kammerer CM, Perls T, Schupf N, Christensen K, Murabito JM, Province MA.	2020	Article	PubMed	2020	Atherosclerosis								10.1016/j.atherosclerosis.2020.02.005			32109663
Erzurumluoglu AM, Liu M, Jackson VE, Barnes DR, Datta G, Melbourne CA, Young R, Batini C, Surendran P, Jiang T, Adnan SD, Afaq S, Agrawal A, Altmaier E, Antoniou AC, Asselbergs FW, Baumbach C, Bierut L, Bertelsen S, Boehnke M, Bots ML, Brazel DM, Chambers JC, Chang-Claude J, Chen C, Corley J, Chou YL, David SP, de Boer RA, de Leeuw CA, Dennis JG, Dominiczak AF, Dunning AM, Easton DF, Eaton C, Ell…			Meta-analysis of up to 622,409 individuals identifies 40 novel smoking behaviour associated genetic loci	No	Yes	Yes	No				Erzurumluoglu AM, Liu M, Jackson VE, Barnes DR, Datta G, Melbourne CA, Young R, Batini C, Surendran P, Jiang T, Adnan SD, Afaq S, Agrawal A, Altmaier E, Antoniou AC, Asselbergs FW, Baumbach C, Bierut L, Bertelsen S, Boehnke M, Bots ML, Brazel DM, Chambers JC, Chang-Claude J, Chen C, Corley J, Chou YL, David SP, de Boer RA, de Leeuw CA, Dennis JG, Dominiczak AF, Dunning AM, Easton DF, Eaton C, Ell…	2020	Article	PubMed	2020	Mol Psychiatry								10.1038/s41380-018-0313-0			30617275
Fei Z, Hu M, Baum L, Kwan P, Hong T, Zhang C.			The potential role of human multidrug resistance protein 1 (MDR1) and multidrug resistance-associated protein 2 (MRP2) in the transport of Huperzine A in vitro	No	Yes	Yes	No				Fei Z, Hu M, Baum L, Kwan P, Hong T, Zhang C.	2020	Article	PubMed	2020	Xenobiotica								10.1080/00498254.2019.1623935			31132291
Harris SE, Cox SR, Bell S, Marioni RE, Prins BP, Pattie A, Corley J, Muñoz Maniega S, Valdés Hernández M, Morris Z, John S, Bronson PG, Tucker-Drob EM, Starr JM, Bastin ME, Wardlaw JM, Butterworth AS, Deary IJ.			Neurology-related protein biomarkers are associated with cognitive ability and brain volume in older age	No	Yes	Yes	No				Harris SE, Cox SR, Bell S, Marioni RE, Prins BP, Pattie A, Corley J, Muñoz Maniega S, Valdés Hernández M, Morris Z, John S, Bronson PG, Tucker-Drob EM, Starr JM, Bastin ME, Wardlaw JM, Butterworth AS, Deary IJ.	2020	Article	PubMed	2020	Nat Commun								10.1038/s41467-019-14161-7			32041957
Biton A, Traut N, Poline JB, Aribisala BS, Bastin ME, Bülow R, Cox SR, Deary IJ, Fukunaga M, Grabe HJ, Hagenaars S, Hashimoto R, Kikuchi M, Muñoz Maniega S, Nauck M, Royle NA, Teumer A, Valdés Hernández M, Völker U, Wardlaw JM, Wittfeld K, Yamamori H; Alzheimer’s Disease Neuroimaging Initiative; Bourgeron T, Toro R.			Polygenic Architecture of Human Neuroanatomical Diversity	No	Yes	Yes	No				Biton A, Traut N, Poline JB, Aribisala BS, Bastin ME, Bülow R, Cox SR, Deary IJ, Fukunaga M, Grabe HJ, Hagenaars S, Hashimoto R, Kikuchi M, Muñoz Maniega S, Nauck M, Royle NA, Teumer A, Valdés Hernández M, Völker U, Wardlaw JM, Wittfeld K, Yamamori H; Alzheimer’s Disease Neuroimaging Initiative; Bourgeron T, Toro R.	2020	Article	PubMed	2020	Cereb Cortex								10.1093/cercor/bhz241			32109272
Cogné B, Bouameur JE, Hayot G, Latypova X, Pattabiraman S, Caillaud A, Si-Tayeb K, Besnard T, Küry S, Chariau C, Gaignerie A, David L, Bordure P, Kaganovich D, Bézieau S, Golzio C, Magin TM, Isidor B.			A dominant vimentin variant causes a rare syndrome with premature aging	No	Yes	Yes	No				Cogné B, Bouameur JE, Hayot G, Latypova X, Pattabiraman S, Caillaud A, Si-Tayeb K, Besnard T, Küry S, Chariau C, Gaignerie A, David L, Bordure P, Kaganovich D, Bézieau S, Golzio C, Magin TM, Isidor B.	2020	Article	PubMed	2020	Eur J Hum Genet								10.1038/s41431-020-0583-2			32066935
Kang JS, Yang YR.			Circulating plasma factors involved in rejuvenation	No	Yes	Yes	No				Kang JS, Yang YR.	2020	Article	PubMed	2020	Aging (Albany NY)								10.18632/aging.103933			33197235
Zhang L, Tang L, Xia K, Huang T, Fan D.			Education, intelligence, and amyotrophic lateral sclerosis: A Mendelian randomization study	No	Yes	Yes	No				Zhang L, Tang L, Xia K, Huang T, Fan D.	2020	Article	PubMed	2020	Ann Clin Transl Neurol								10.1002/acn3.51156			32810387
Shin C, Kim REY, Thomas RJ, Yun CH, Lee SK, Abbott RD.			Neck Circumference and Cerebral Gray Matter Volume	No	Yes	Yes	No				Shin C, Kim REY, Thomas RJ, Yun CH, Lee SK, Abbott RD.	2020	Article	PubMed	2020	Alzheimer Dis Assoc Disord								10.1097/WAD.0000000000000386			32483016
Meakin PJ, Coull BM, Tuharska Z, McCaffery C, Akoumianakis I, Antoniades C, Brown J, Griffin KJ, Platt F, Ozber CH, Yuldasheva NY, Makava N, Skromna A, Prescott A, McNeilly AD, Siddiqui M, Palmer CN, Khan F, Ashford ML.			Elevated circulating amyloid concentrations in obesity and diabetes promote vascular dysfunction	No	Yes	Yes	No				Meakin PJ, Coull BM, Tuharska Z, McCaffery C, Akoumianakis I, Antoniades C, Brown J, Griffin KJ, Platt F, Ozber CH, Yuldasheva NY, Makava N, Skromna A, Prescott A, McNeilly AD, Siddiqui M, Palmer CN, Khan F, Ashford ML.	2020	Article	PubMed	2020	J Clin Invest								10.1172/JCI122237			32407295
Costa B, Manzoni C, Bernal-Quiros M, Kia DA, Aguilar M, Alvarez I, Alvarez V, Andreassen O, Anfossi M, Bagnoli S, Benussi L, Bernardi L, Binetti G, Blackburn D, Boada M, Borroni B, Bowns L, Bråthen G, Bruni AC, Chiang HH, Clarimon J, Colville S, Conidi ME, Cope TE, Cruchaga C, Cupidi C, Di Battista ME, Diehl-Schmid J, Diez-Fairen M, Dols-Icardo O, Durante E, Flisar D, Frangipane F, Galimberti D, …			C9orf72, age at onset, and ancestry help discriminate behavioral from language variants in FTLD cohorts	No	Yes	Yes	No				Costa B, Manzoni C, Bernal-Quiros M, Kia DA, Aguilar M, Alvarez I, Alvarez V, Andreassen O, Anfossi M, Bagnoli S, Benussi L, Bernardi L, Binetti G, Blackburn D, Boada M, Borroni B, Bowns L, Bråthen G, Bruni AC, Chiang HH, Clarimon J, Colville S, Conidi ME, Cope TE, Cruchaga C, Cupidi C, Di Battista ME, Diehl-Schmid J, Diez-Fairen M, Dols-Icardo O, Durante E, Flisar D, Frangipane F, Galimberti D, …	2020	Article	PubMed	2020	Neurology								10.1212/WNL.0000000000010914			32943482
Armstrong NJ, Mather KA, Sargurupremraj M, Knol MJ, Malik R, Satizabal CL, Yanek LR, Wen W, Gudnason VG, Dueker ND, Elliott LT, Hofer E, Bis J, Jahanshad N, Li S, Logue MA, Luciano M, Scholz M, Smith AV, Trompet S, Vojinovic D, Xia R, Alfaro-Almagro F, Ames D, Amin N, Amouyel P, Beiser AS, Brodaty H, Deary IJ, Fennema-Notestine C, Gampawar PG, Gottesman R, Griffanti L, Jack CR Jr, Jenkinson M, Ji…			Common Genetic Variation Indicates Separate Causes for Periventricular and Deep White Matter Hyperintensities	No	Yes	Yes	No				Armstrong NJ, Mather KA, Sargurupremraj M, Knol MJ, Malik R, Satizabal CL, Yanek LR, Wen W, Gudnason VG, Dueker ND, Elliott LT, Hofer E, Bis J, Jahanshad N, Li S, Logue MA, Luciano M, Scholz M, Smith AV, Trompet S, Vojinovic D, Xia R, Alfaro-Almagro F, Ames D, Amin N, Amouyel P, Beiser AS, Brodaty H, Deary IJ, Fennema-Notestine C, Gampawar PG, Gottesman R, Griffanti L, Jack CR Jr, Jenkinson M, Ji…	2020	Article	PubMed	2020	Stroke								10.1161/STROKEAHA.119.027544			32517579
Bernier M, Mitchell SJ, Wahl D, Diaz A, Singh A, Seo W, Wang M, Ali A, Kaiser T, Price NL, Aon MA, Kim EY, Petr MA, Cai H, Warren A, Di Germanio C, Di Francesco A, Fishbein K, Guiterrez V, Harney D, Koay YC, Mach J, Enamorado IN, Pulpitel T, Wang Y, Zhang J, Zhang L, Spencer RG, Becker KG, Egan JM, Lakatta EG, O'Sullivan J, Larance M, LeCouteur DG, Cogger VC, Gao B, Fernandez-Hernando C, Cuervo A…			Disulfiram Treatment Normalizes Body Weight in Obese Mice	No	Yes	Yes	No				Bernier M, Mitchell SJ, Wahl D, Diaz A, Singh A, Seo W, Wang M, Ali A, Kaiser T, Price NL, Aon MA, Kim EY, Petr MA, Cai H, Warren A, Di Germanio C, Di Francesco A, Fishbein K, Guiterrez V, Harney D, Koay YC, Mach J, Enamorado IN, Pulpitel T, Wang Y, Zhang J, Zhang L, Spencer RG, Becker KG, Egan JM, Lakatta EG, O'Sullivan J, Larance M, LeCouteur DG, Cogger VC, Gao B, Fernandez-Hernando C, Cuervo A…	2020	Article	PubMed	2020	Cell Metab								10.1016/j.cmet.2020.04.019			32413333
Shin J, Ma S, Hofer E, Patel Y, Vosberg DE, Tilley S, Roshchupkin GV, Sousa AMM, Jian X, Gottesman R, Mosley TH, Fornage M, Saba Y, Pirpamer L, Schmidt R, Schmidt H, Carrion-Castillo A, Crivello F, Mazoyer B, Bis JC, Li S, Yang Q, Luciano M, Karama S, Lewis L, Bastin ME, Harris MA, Wardlaw JM, Deary IE, Scholz M, Loeffler M, Witte AV, Beyer F, Villringer A, Armstrong NJ, Mather KA, Ames D, Jiang …			Global and Regional Development of the Human Cerebral Cortex: Molecular Architecture and Occupational Aptitudes	No	Yes	Yes	No				Shin J, Ma S, Hofer E, Patel Y, Vosberg DE, Tilley S, Roshchupkin GV, Sousa AMM, Jian X, Gottesman R, Mosley TH, Fornage M, Saba Y, Pirpamer L, Schmidt R, Schmidt H, Carrion-Castillo A, Crivello F, Mazoyer B, Bis JC, Li S, Yang Q, Luciano M, Karama S, Lewis L, Bastin ME, Harris MA, Wardlaw JM, Deary IE, Scholz M, Loeffler M, Witte AV, Beyer F, Villringer A, Armstrong NJ, Mather KA, Ames D, Jiang …	2020	Article	PubMed	2020	Cereb Cortex								10.1093/cercor/bhaa035			32198502
Donner L, Toska LM, Krüger I, Gröniger S, Barroso R, Burleigh A, Mezzano D, Pfeiler S, Kelm M, Gerdes N, Watson SP, Sun Y, Elvers M.			The collagen receptor glycoprotein VI promotes platelet-mediated aggregation of β-amyloid	No	Yes	Yes	No				Donner L, Toska LM, Krüger I, Gröniger S, Barroso R, Burleigh A, Mezzano D, Pfeiler S, Kelm M, Gerdes N, Watson SP, Sun Y, Elvers M.	2020	Article	PubMed	2020	Sci Signal								10.1126/scisignal.aba9872			32753479
Koo CZ, Harrison N, Noy PJ, Szyroka J, Matthews AL, Hsia HE, Müller SA, Tüshaus J, Goulding J, Willis K, Apicella C, Cragoe B, Davis E, Keles M, Malinova A, McFarlane TA, Morrison PR, Nguyen HTH, Sykes MC, Ahmed H, Di Maio A, Seipold L, Saftig P, Cull E, Pliotas C, Rubinstein E, Poulter NS, Briddon SJ, Holliday ND, Lichtenthaler SF, Tomlinson MG.			The tetraspanin Tspan15 is an essential subunit of an ADAM10 scissor complex	No	Yes	Yes	No				Koo CZ, Harrison N, Noy PJ, Szyroka J, Matthews AL, Hsia HE, Müller SA, Tüshaus J, Goulding J, Willis K, Apicella C, Cragoe B, Davis E, Keles M, Malinova A, McFarlane TA, Morrison PR, Nguyen HTH, Sykes MC, Ahmed H, Di Maio A, Seipold L, Saftig P, Cull E, Pliotas C, Rubinstein E, Poulter NS, Briddon SJ, Holliday ND, Lichtenthaler SF, Tomlinson MG.	2020	Article	PubMed	2020	J Biol Chem								10.1074/jbc.RA120.012601			32111735
Alafuzoff I, Libard S.			Mixed Brain Pathology Is the Most Common Cause of Cognitive Impairment in the Elderly	No	Yes	Yes	No				Alafuzoff I, Libard S.	2020	Article	PubMed	2020	J Alzheimers Dis								10.3233/JAD-200925			33016922
Gaitán JM, Boots EA, Dougherty RJ, Ma Y, Edwards DF, Mitchell CC, Christian BT, Cook DB, Okonkwo OC.			Protocol of Aerobic Exercise and Cognitive Health (REACH): A Pilot Study	No	Yes	Yes	No				Gaitán JM, Boots EA, Dougherty RJ, Ma Y, Edwards DF, Mitchell CC, Christian BT, Cook DB, Okonkwo OC.	2020	Article	PubMed	2020	J Alzheimers Dis Rep								10.3233/ADR-200180			32587945
Pase MP, Himali JJ, Beiser AS, DeCarli C, McGrath ER, Satizabal CL, Aparicio HJ, Adams HHH, Reiner AP, Longstreth WT Jr, Fornage M, Tracy RP, Lopez O, Psaty BM, Levy D, Seshadri S, Bis JC.			Association of CD14 with incident dementia and markers of brain aging and injury	No	Yes	Yes	No				Pase MP, Himali JJ, Beiser AS, DeCarli C, McGrath ER, Satizabal CL, Aparicio HJ, Adams HHH, Reiner AP, Longstreth WT Jr, Fornage M, Tracy RP, Lopez O, Psaty BM, Levy D, Seshadri S, Bis JC.	2020	Article	PubMed	2020	Neurology								10.1212/WNL.0000000000008682			31818907
Gezen-Ak D.; Alaylioǧlu M.; Genç G.; Şengül B.; Keskin E.; Sordu P.; Güleç Z.E.K.; Apaydin H.; Bayram-Gürel Ç.; Ulutin T.; Yilmazer S.; Ertan S.; Dursun E.	Gezen-Ak, Duygu (19336924300); Alaylioǧlu, Merve (55839519600); Genç, Gençer (26666613100); Şengül, Büşra (57215832598); Keskin, Ebru (57215834466); Sordu, Pelin (57215829067); Güleç, Zeynep Ece Kaya (57215828101); Apaydin, Hülya (6603478827); Bayram-Gürel, Çiǧdem (6602912754); Ulutin, Turgut (6603869850); Yilmazer, Selma (6603823902); Ertan, Sibel (6602227130); Dursun, Erdinç (11238826400)	19336924300; 55839519600; 26666613100; 57215832598; 57215834466; 57215829067; 57215828101; 6603478827; 6602912754; 6603869850; 6603823902; 6602227130; 11238826400	Altered transcriptional profile of mitochondrial DNA-Encoded OXPHOS subunits, mitochondria quality control genes, and intracellular ATP levels in blood samples of patients with Parkinson's disease	No	Yes	Yes	No				Gezen-Ak D.; Alaylioǧlu M.; Genç G.; Şengül B.; Keskin E.; Sordu P.; Güleç Z.E.K.; Apaydin H.; Bayram-Gürel Ç.; Ulutin T.; Yilmazer S.; Ertan S.; Dursun E.	2020	Article	Scopus	2020	Journal of Alzheimer's Disease	74	1		287	307	20	14	10.3233/JAD-191164	https://www.scopus.com/inward/record.uri?eid=2-s2.0-85081991036&doi=10.3233%2fJAD-191164&partnerID=40&md5=a51581bc69b0223e7e99ed42e45c199f	IOS Press	32007957	English
Knol MJ, Lu D, Traylor M, Adams HHH, Romero JRJ, Smith AV, Fornage M, Hofer E, Liu J, Hostettler IC, Luciano M, Trompet S, Giese AK, Hilal S, van den Akker EB, Vojinovic D, Li S, Sigurdsson S, van der Lee SJ, Jack CR Jr, Wilson D, Yilmaz P, Satizabal CL, Liewald DCM, van der Grond J, Chen C, Saba Y, van der Lugt A, Bastin ME, Windham BG, Cheng CY, Pirpamer L, Kantarci K, Himali JJ, Yang Q, Morris…			Association of common genetic variants with brain microbleeds: A genome-wide association study	No	Yes	Yes	No				Knol MJ, Lu D, Traylor M, Adams HHH, Romero JRJ, Smith AV, Fornage M, Hofer E, Liu J, Hostettler IC, Luciano M, Trompet S, Giese AK, Hilal S, van den Akker EB, Vojinovic D, Li S, Sigurdsson S, van der Lee SJ, Jack CR Jr, Wilson D, Yilmaz P, Satizabal CL, Liewald DCM, van der Grond J, Chen C, Saba Y, van der Lugt A, Bastin ME, Windham BG, Cheng CY, Pirpamer L, Kantarci K, Himali JJ, Yang Q, Morris…	2020	Article	PubMed	2020	Neurology								10.1212/WNL.0000000000010852			32913026
Bartolome F, Krzyzanowska A, de la Cueva M, Pascual C, Antequera D, Spuch C, Villarejo-Galende A, Rabano A, Fortea J, Alcolea D, Lleo A, Ferrer I, Hardy J, Abramov AY, Carro E.			Annexin A5 prevents amyloid-β-induced toxicity in choroid plexus: implication for Alzheimer's disease	No	Yes	No					Bartolome F, Krzyzanowska A, de la Cueva M, Pascual C, Antequera D, Spuch C, Villarejo-Galende A, Rabano A, Fortea J, Alcolea D, Lleo A, Ferrer I, Hardy J, Abramov AY, Carro E.	2020	Article	PubMed	2020	Sci Rep								10.1038/s41598-020-66177-5			32523019
Mahy W, Willis NJ, Zhao Y, Woodward HL, Svensson F, Sipthorp J, Vecchia L, Ruza RR, Hillier J, Kjær S, Frew S, Monaghan A, Bictash M, Salinas PC, Whiting P, Vincent JP, Jones EY, Fish PV.			5-Phenyl-1,3,4-oxadiazol-2(3H)-ones Are Potent Inhibitors of Notum Carboxylesterase Activity Identified by the Optimization of a Crystallographic Fragment Screening Hit	No	Yes	No					Mahy W, Willis NJ, Zhao Y, Woodward HL, Svensson F, Sipthorp J, Vecchia L, Ruza RR, Hillier J, Kjær S, Frew S, Monaghan A, Bictash M, Salinas PC, Whiting P, Vincent JP, Jones EY, Fish PV.	2020	Article	PubMed	2020	J Med Chem								10.1021/acs.jmedchem.0c01391			33124429
Gambardella J, Lombardi A, Morelli MB, Ferrara J, Santulli G.			Inositol 1,4,5-Trisphosphate Receptors in Human Disease: A Comprehensive Update	No	No						Gambardella J, Lombardi A, Morelli MB, Ferrara J, Santulli G.	2020	Article	PubMed	2020	J Clin Med								10.3390/jcm9041096			32290556
Whiteley WN, Anand S, Bangdiwala SI, Bosch J, Canavan M, Chertkow H, Gerstein HC, Gorelick P, O'Donnell M, Paré G, Pigeyre M, Seshadri S, Sharma M, Smith EE, Williamson J, Cukierman-Yaffe T, Hart RG, Yusuf S.			Are large simple trials for dementia prevention possible?	No	No						Whiteley WN, Anand S, Bangdiwala SI, Bosch J, Canavan M, Chertkow H, Gerstein HC, Gorelick P, O'Donnell M, Paré G, Pigeyre M, Seshadri S, Sharma M, Smith EE, Williamson J, Cukierman-Yaffe T, Hart RG, Yusuf S.	2020	Article	PubMed	2020	Age Ageing								10.1093/ageing/afz152			31830268
Pinese M.; Lacaze P.; Rath E.M.; Stone A.; Brion M.-J.; Ameur A.; Nagpal S.; Puttick C.; Husson S.; Degrave D.; Cristina T.N.; Kahl V.F.S.; Statham A.L.; Woods R.L.; McNeil J.J.; Riaz M.; Barr M.; Nelson M.R.; Reid C.M.; Murray A.M.; Shah R.C.; Wolfe R.; Atkins J.R.; Fitzsimmons C.; Cairns H.M.; Green M.J.; Carr V.J.; Cowley M.J.; Pickett H.A.; James P.A.; Powell J.E.; Kaplan W.; Gibson G.; Gylle…	Pinese, Mark (24832485900); Lacaze, Paul (57193874267); Rath, Emma M. (55630256600); Stone, Andrew (57196707494); Brion, Marie-Jo (36950165200); Ameur, Adam (9333331600); Nagpal, Sini (57203680173); Puttick, Clare (57190802448); Husson, Shane (57214090365); Degrave, Dmitry (57214067414); Cristina, Tina Navin (57214097140); Kahl, Vivian F. S. (25641113400); Statham, Aaron L. (35082708300); Woods, …	24832485900; 57193874267; 55630256600; 57196707494; 36950165200; 9333331600; 57203680173; 57190802448; 57214090365; 57214067414; 57214097140; 25641113400; 35082708300; 35513473700; 55623402100; 57206481109; 25122565800; 56689063300; 55543812700; 57198974156; 59219694200; 7402000381; 57192675950; 23024896900; 57211928022; 36135532800; 55342239400; 14017645300; 7003852385; 57207753655; 56861320300;…	The Medical Genome Reference Bank contains whole genome and phenotype data of 2570 healthy elderly	No	No						Pinese M.; Lacaze P.; Rath E.M.; Stone A.; Brion M.-J.; Ameur A.; Nagpal S.; Puttick C.; Husson S.; Degrave D.; Cristina T.N.; Kahl V.F.S.; Statham A.L.; Woods R.L.; McNeil J.J.; Riaz M.; Barr M.; Nelson M.R.; Reid C.M.; Murray A.M.; Shah R.C.; Wolfe R.; Atkins J.R.; Fitzsimmons C.; Cairns H.M.; Green M.J.; Carr V.J.; Cowley M.J.; Pickett H.A.; James P.A.; Powell J.E.; Kaplan W.; Gibson G.; Gylle…	2020	Article	Scopus	2020	Nature Communications	11	1	435				51	10.1038/s41467-019-14079-0	https://www.scopus.com/inward/record.uri?eid=2-s2.0-85078117238&doi=10.1038%2fs41467-019-14079-0&partnerID=40&md5=c1e050a938b224601c9f3216d8078b70	Nature Research	31974348	English
Boccia S.; Pastorino R.; Ricciardi W.; Ádány R.; Barnhoorn F.; Boffetta P.; Cornel M.C.; De Vito C.; Gray M.; Jani A.; Lang M.; Roldan J.; Rosso A.; Sánchez J.M.; Van Dujin C.M.; Van El C.G.; Villari P.; Zawati M.H.	Boccia, Stefania (6603702826); Pastorino, Roberta (25646607800); Ricciardi, Walter (22836118300); Ádány, Róza (7004077543); Barnhoorn, Floris (56024255700); Boffetta, Paolo (7102621930); Cornel, Martina C. (58667675700); De Vito, Corrado (24172674300); Gray, Muir (23970842300); Jani, Anant (55480136500); Lang, Michael (57202432476); Roldan, Jim (56675524900); Rosso, Annalisa (56024140200); Sánche…	6603702826; 25646607800; 22836118300; 7004077543; 56024255700; 7102621930; 58667675700; 24172674300; 23970842300; 55480136500; 57202432476; 56675524900; 56024140200; 57309124600; 57212448004; 35489600900; 7006196436; 38661898600	How to integrate personalized medicine into prevention? recommendations from the personalized prevention of chronic diseases (precedi) consortium	No	No						Boccia S.; Pastorino R.; Ricciardi W.; Ádány R.; Barnhoorn F.; Boffetta P.; Cornel M.C.; De Vito C.; Gray M.; Jani A.; Lang M.; Roldan J.; Rosso A.; Sánchez J.M.; Van Dujin C.M.; Van El C.G.; Villari P.; Zawati M.H.	2020	Article	Scopus	2020	Public Health Genomics	22	2024-05-06		208	214	6	23	10.1159/000504652	https://www.scopus.com/inward/record.uri?eid=2-s2.0-85076695473&doi=10.1159%2f000504652&partnerID=40&md5=818f64420b578a13b7badabcdb477f1d	S. Karger AG	31805565	English
[truncated: 442 more rows]

## Sheet: ST2
Supplementary Table 2: Summary information for 216 articles included in scoping review from screening within PubMed and Scopus databases.
Authors	Author full names	Author(s) ID	Title	Included	An actual study	Human/murine samples	AD or CVDs	Statistical methods?	Within scope	Topic	Authors	Year	Document Type	Source	Year	Source title	Volume	Issue	Art. No.	Page start	Page end	Page count	Cited by	DOI	Link	Publisher	PMID	Language of Original Document
Kosunen O, Talasniemi S, Lehtovirta M, Heinonen O, Helisalmi S, Mannermaa A, Paljärvi L, Ryynänen M, Riekkinen PJ Sr, Soininen H.			Relation of coronary atherosclerosis and apolipoprotein E genotypes in Alzheimer patients	Yes	Yes	Yes	Yes	Yes	Yes	APOE	Kosunen O, Talasniemi S, Lehtovirta M, Heinonen O, Helisalmi S, Mannermaa A, Paljärvi L, Ryynänen M, Riekkinen PJ Sr, Soininen H.	1995	Article	PubMed	1995	Stroke								10.1161/01.str.26.5.743			7740560
[truncated: 215 more rows]

## Sheet: ST3
Supplementary Table 3: Summary information for 58 articles included in scoping review from other methods.
[truncated: 59 more rows]
